# Supplementary material for: 3-Chloro-4-[2-(4-chloro­benzyl­idene)hydrazinyl­idene]-1-methyl-3,4-dihydro-1H-2λ6,1-benzothia­zine-2,2-dione
Source: Acta Crystallogr Sect E Struct Rep Online. 2013 Feb 23;69(Pt 3):o422–3. doi: 10.1107/S1600536813004443 (PMC3588526; doi:10.1107/S1600536813004443)
Supplement: Supplementary file 1 [file e-69-0o422-sup1.cif]

##############################################################################
#                                                                            #
# This CIF contains the data in a paper accepted for publication in          #
# Acta Crystallographica Section E. It conforms to the requirements of       #
# Notes for Authors for Acta Crystallographica Section E, and has been       #
# peer reviewed under the auspices of the IUCr Commission on Journals.       #
#                                                                            #
# Full details of the Crystallographic Information File format               #
# are given in the paper "The Crystallographic Information File (CIF):       #
# a New Standard Archive File for Crystallography" by S. R. Hall, F. H.      #
# Allen and I. D. Brown [Acta Cryst. (1991), A47, 655-685].                  #
#                                                                            #
# The current version of the core CIF dictionary is obtainable from          #
# ftp://ftp.iucr.org/pub/cif_core.dic.                                       #
#                                                                            #
# Software is freely available for graphical display of the structure(s)     #
# in this CIF. For information consult the CIF software page                 #
# http://www.iucr.org/resources/cif/software.                                #
#                                                                            #
# This file may be used for bona fide research purposes within the           #
# scientific community so long as proper attribution is given to the journal # 
# article from which it was obtained.                                        #
#                                                                            #
##############################################################################
data_global
_audit_creation_method     SHELXL-97
_journal_date_recd_electronic     2012-12-27
_journal_date_accepted     2013-02-14
_journal_name_full     'Acta Crystallographica, Section E'
_journal_year     2013
_journal_volume     69
_journal_issue      3
_journal_page_first     o422
_journal_page_last     o423
_journal_paper_category     QO
_journal_paper_doi     10.1107/S1600536813004443
_journal_coeditor_code     IM2417
_publ_contact_author_name     'Shafiq, Muhammad'
_publ_contact_author_address
;
Department of Chemistry,
Government College University,
Faisalabad-38000
Pakistan
;
_publ_contact_author_email
;
hafizshafique@hotmail.com
;
_publ_contact_author_fax     ?
_publ_contact_author_phone     ' +923024487893 '
_publ_section_title
;\
3-Chloro-4-[2-(4-chlorobenzylidene)hydrazinylidene]-1-methyl-3,4-dihydro-\
1<i>H</i>-2\l^6^,1-benzothiazine-2,2-dione
;
loop_
    _publ_author_name
    _publ_author_address
    'Ahmad, Saeed'
;
Department of Chemistry
Gomal University
Dera Ismail Khan, NWFP
Pakistan
;
    'Shafiq, Muhammad'
;
Department of Chemistry,
Government College University,
Faisalabad 38000
Pakistan
;
    'M. Nawaz Tahir'
;
Department of Physics
University of Sargodha
Sargodha
Pakistan
;
    'Harrison, William T. A.'
;
Department of Chemistry
University of Aberdeen
Meston Walk
Aberdeen AB24 3UE
Scotland
;
    'Khan, Islam Ullah'
;
Materials Chemistry Laboratory
Department of Chemistry
Government College University
Lahore
Pakistan
;
data_I
_audit_creation_method     SHELXL-97
_chemical_name_systematic
;\
3-Chloro-4-[2-(4-chlorobenzylidene)hydrazinylidene]-1-methyl-\
3,4-dihydro-1<i>H</i>-2\l^6^,1-benzothiazine-2,2-dione
;
_chemical_name_common
;
;
_chemical_formula_moiety     'C16 H13 Cl2 N3 O2 S'
_chemical_formula_sum     'C16 H13 Cl2 N3 O2 S'
_chemical_formula_iupac     'C16 H13 Cl2 N3 O2 S'
_chemical_formula_weight     382.25
_chemical_melting_point     ?
_symmetry_cell_setting     monoclinic
_symmetry_space_group_name_H-M     'P 21/c'
_symmetry_space_group_name_Hall     '-P 2ybc'
loop_
    _symmetry_equiv_pos_as_xyz
    'x, y, z'
    '-x, y+1/2, -z+1/2'
    '-x, -y, -z'
    'x, -y-1/2, z-1/2'
_cell_length_a     12.309(2)
_cell_length_b     17.189(3)
_cell_length_c     8.1837(13)
_cell_angle_alpha     90.00
_cell_angle_beta     101.632(8)
_cell_angle_gamma     90.00
_cell_volume     1695.9(5)
_cell_formula_units_Z     4
_cell_measurement_reflns_used     225
_cell_measurement_theta_min     3.70
_cell_measurement_theta_max     22.28
_cell_measurement_temperature     296(2)
_exptl_crystal_description     block
_exptl_crystal_colour     yellow
_exptl_crystal_size_max     0.28
_exptl_crystal_size_mid     0.16
_exptl_crystal_size_min     0.14
_exptl_crystal_density_diffrn     1.497
_exptl_crystal_density_meas     ?
_exptl_crystal_density_method     'not measured'
_exptl_crystal_F_000     784
_exptl_absorpt_coefficient_mu     0.520
_exptl_absorpt_correction_type     multi-scan
_exptl_absorpt_process_details     '(SADABS; Bruker, 2007)'
_exptl_absorpt_correction_T_min     0.868
_exptl_absorpt_correction_T_max     0.931
_exptl_special_details
;
;
_diffrn_ambient_temperature     296(2)
_diffrn_radiation_type     MoK\a
_diffrn_radiation_wavelength     0.71073
_diffrn_radiation_source     'fine-focus sealed tube'
_diffrn_radiation_monochromator     graphite
_diffrn_measurement_device_type     'Bruker APEXII CCD'
_diffrn_measurement_method     \w
_diffrn_detector_area_resol_mean     ?
_diffrn_reflns_number     13580
_diffrn_reflns_av_R_equivalents     0.0759
_diffrn_reflns_av_sigmaI/netI     0.0783
_diffrn_reflns_theta_min     2.06
_diffrn_reflns_theta_max     26.00
_diffrn_reflns_theta_full     26.00
_diffrn_measured_fraction_theta_max     1.000
_diffrn_measured_fraction_theta_full     1.000
_diffrn_reflns_limit_h_min     -15
_diffrn_reflns_limit_h_max     15
_diffrn_reflns_limit_k_min     -21
_diffrn_reflns_limit_k_max     21
_diffrn_reflns_limit_l_min     -10
_diffrn_reflns_limit_l_max     9
_diffrn_standards_number     ?
_diffrn_standards_interval_count     ?
_diffrn_standards_interval_time     ?
_diffrn_standards_decay_%     0
_refine_special_details
;
Refinement of <i>F</i>^2^ against ALL reflections. The weighted <i>R</i>-factor
<i>wR</i> and goodness of fit <i>S</i> are based on <i>F</i>^2^, conventional
<i>R</i>-factors <i>R</i> are based on <i>F</i>, with <i>F</i> set to zero for
negative <i>F</i>^2^. The threshold expression of <i>F</i>^2^ >
\s(<i>F</i>^2^) is used only for calculating <i>R</i>-factors(gt) <i>etc</i>.
and is not relevant to the choice of reflections for refinement.
<i>R</i>-factors based on <i>F</i>^2^ are statistically about twice as large
as those based on <i>F</i>, and <i>R</i>- factors based on ALL data will be
even larger.
;
_reflns_number_total     3319
_reflns_number_gt     1736
_reflns_threshold_expression     I>2\s(I)
_refine_ls_structure_factor_coef     Fsqd
_refine_ls_matrix_type     full
_refine_ls_R_factor_all     0.1258
_refine_ls_R_factor_gt     0.0559
_refine_ls_wR_factor_gt     0.1109
_refine_ls_wR_factor_ref     0.1398
_refine_ls_goodness_of_fit_ref     1.001
_refine_ls_restrained_S_all     1.001
_refine_ls_number_reflns     3319
_refine_ls_number_parameters     218
_refine_ls_number_restraints     0
_refine_ls_hydrogen_treatment     constr
_refine_ls_weighting_scheme     calc
_refine_ls_weighting_details
         'calc w=1/[\s^2^(Fo^2^)+(0.0470P)^2^+0.7016P] where P=(Fo^2^+2Fc^2^)/3'
_atom_sites_solution_hydrogens     geom
_atom_sites_solution_primary     direct
_atom_sites_solution_secondary     difmap
_refine_ls_shift/su_max     0.000
_refine_ls_shift/su_mean     0.000
_refine_diff_density_max     0.415
_refine_diff_density_min     -0.334
_refine_ls_extinction_method     none
_refine_ls_extinction_coef     ?
loop_
    _atom_type_symbol
    _atom_type_description
    _atom_type_scat_dispersion_real
    _atom_type_scat_dispersion_imag
    _atom_type_scat_source
    'C' 'C' 0.0033 0.0016
                         'International Tables Vol C Tables 4.2.6.8 and 6.1.1.4'
    'H' 'H' 0.0000 0.0000
                         'International Tables Vol C Tables 4.2.6.8 and 6.1.1.4'
    'N' 'N' 0.0061 0.0033
                         'International Tables Vol C Tables 4.2.6.8 and 6.1.1.4'
    'O' 'O' 0.0106 0.0060
                         'International Tables Vol C Tables 4.2.6.8 and 6.1.1.4'
    'S' 'S' 0.1246 0.1234
                         'International Tables Vol C Tables 4.2.6.8 and 6.1.1.4'
    'Cl' 'Cl' 0.1484 0.1585
                         'International Tables Vol C Tables 4.2.6.8 and 6.1.1.4'
_computing_data_collection     'APEX2 (Bruker, 2007)'
_computing_cell_refinement     'SAINT (Bruker, 2007)'
_computing_data_reduction     'SAINT (Bruker, 2007)'
_computing_structure_solution     'SHELXS97 (Sheldrick, 2008)'
_computing_structure_refinement     'SHELXL97 (Sheldrick, 2008)'
_computing_molecular_graphics     'ORTEP-3 for Windows (Farrugia, 2012)'
_computing_publication_material     'SHELXL97 (Sheldrick, 2008)'
loop_
    _atom_site_type_symbol
    _atom_site_label
    _atom_site_fract_x
    _atom_site_fract_y
    _atom_site_fract_z
    _atom_site_U_iso_or_equiv
    _atom_site_adp_type
    _atom_site_calc_flag
    _atom_site_refinement_flags
    _atom_site_occupancy
    _atom_site_symmetry_multiplicity
    _atom_site_disorder_assembly
    _atom_site_disorder_group
    C C1 0.2793(4) 0.0825(2) 0.2790(5) 0.0443(10) Uani d . 1 1 . .
    C C2 0.3546(4) 0.0531(2) 0.4159(5) 0.0562(12) Uani d . 1 1 . .
    H H2 0.4291 0.0496 0.4103 0.067 Uiso calc R 1 1 . .
    C C3 0.3216(5) 0.0291(3) 0.5591(6) 0.0754(16) Uani d . 1 1 . .
    H H3 0.3733 0.0100 0.6489 0.090 Uiso calc R 1 1 . .
    C C4 0.2111(6) 0.0339(3) 0.5677(6) 0.0820(18) Uani d . 1 1 . .
    H H4 0.1879 0.0176 0.6635 0.098 Uiso calc R 1 1 . .
    C C5 0.1353(5) 0.0624(3) 0.4352(7) 0.0736(15) Uani d . 1 1 . .
    H H5 0.0609 0.0652 0.4421 0.088 Uiso calc R 1 1 . .
    C C6 0.1678(4) 0.0875(2) 0.2903(5) 0.0534(11) Uani d . 1 1 . .
    C C7 -0.0133(4) 0.1564(3) 0.1866(7) 0.0877(17) Uani d . 1 1 . .
    H H7A -0.0670 0.1177 0.2001 0.132 Uiso calc R 1 1 . .
    H H7B -0.0435 0.1892 0.0936 0.132 Uiso calc R 1 1 . .
    H H7C 0.0046 0.1874 0.2861 0.132 Uiso calc R 1 1 . .
    C C8 0.2436(3) 0.1500(2) -0.0046(5) 0.0456(10) Uani d . 1 1 . .
    H H8 0.2703 0.1445 -0.1090 0.055 Uiso calc R 1 1 . .
    C C9 0.3205(3) 0.1070(2) 0.1305(4) 0.0402(9) Uani d . 1 1 . .
    C C10 0.5527(3) 0.1066(2) -0.0255(5) 0.0460(10) Uani d . 1 1 . .
    H H10 0.5968 0.0836 0.0677 0.055 Uiso calc R 1 1 . .
    C C11 0.6032(3) 0.1273(2) -0.1647(5) 0.0404(9) Uani d . 1 1 . .
    C C12 0.7137(3) 0.1108(2) -0.1598(5) 0.0511(11) Uani d . 1 1 . .
    H H12 0.7557 0.0875 -0.0653 0.061 Uiso calc R 1 1 . .
    C C13 0.7630(3) 0.1285(2) -0.2933(6) 0.0551(12) Uani d . 1 1 . .
    H H13 0.8374 0.1172 -0.2886 0.066 Uiso calc R 1 1 . .
    C C14 0.7011(4) 0.1626(2) -0.4315(5) 0.0508(11) Uani d . 1 1 . .
    C C15 0.5919(4) 0.1809(2) -0.4393(5) 0.0550(11) Uani d . 1 1 . .
    H H15 0.5509 0.2047 -0.5341 0.066 Uiso calc R 1 1 . .
    C C16 0.5430(3) 0.1640(2) -0.3062(5) 0.0498(11) Uani d . 1 1 . .
    H H16 0.4691 0.1772 -0.3108 0.060 Uiso calc R 1 1 . .
    S S1 0.10908(9) 0.10838(7) -0.03153(14) 0.0548(3) Uani d . 1 1 . .
    N N1 0.0871(3) 0.1183(2) 0.1564(5) 0.0598(10) Uani d . 1 1 . .
    N N2 0.4212(3) 0.09167(19) 0.1225(4) 0.0493(9) Uani d . 1 1 . .
    N N3 0.4512(3) 0.11839(19) -0.0247(4) 0.0504(9) Uani d . 1 1 . .
    O O1 0.0296(2) 0.1538(2) -0.1431(4) 0.0787(10) Uani d . 1 1 . .
    O O2 0.1256(2) 0.02920(17) -0.0680(3) 0.0573(8) Uani d . 1 1 . .
    Cl Cl1 0.23868(10) 0.25052(6) 0.04375(17) 0.0757(4) Uani d . 1 1 . .
    Cl Cl2 0.76214(12) 0.18282(8) -0.60081(17) 0.0859(5) Uani d . 1 1 . .
loop_
    _atom_site_aniso_label
    _atom_site_aniso_U_11
    _atom_site_aniso_U_22
    _atom_site_aniso_U_33
    _atom_site_aniso_U_12
    _atom_site_aniso_U_13
    _atom_site_aniso_U_23
    C1 0.059(3) 0.038(2) 0.039(2) -0.009(2) 0.015(2) -0.0026(18)
    C2 0.076(3) 0.053(3) 0.040(2) -0.012(2) 0.013(2) -0.004(2)
    C3 0.120(5) 0.067(3) 0.039(3) -0.023(3) 0.016(3) 0.000(2)
    C4 0.151(6) 0.056(3) 0.051(3) -0.026(4) 0.050(4) -0.009(3)
    C5 0.100(4) 0.058(3) 0.080(4) -0.017(3) 0.057(3) -0.011(3)
    C6 0.072(3) 0.038(2) 0.057(3) -0.012(2) 0.030(3) -0.011(2)
    C7 0.062(3) 0.093(4) 0.115(4) 0.006(3) 0.036(3) -0.032(3)
    C8 0.045(3) 0.046(2) 0.047(2) -0.0027(19) 0.012(2) 0.0048(19)
    C9 0.048(3) 0.035(2) 0.039(2) -0.006(2) 0.0107(19) -0.0015(18)
    C10 0.048(3) 0.044(2) 0.046(2) 0.008(2) 0.009(2) 0.0055(19)
    C11 0.036(2) 0.040(2) 0.045(2) -0.0033(18) 0.0075(19) -0.0003(18)
    C12 0.041(2) 0.053(3) 0.058(3) 0.005(2) 0.005(2) 0.001(2)
    C13 0.034(2) 0.051(3) 0.082(3) -0.001(2) 0.016(2) -0.008(2)
    C14 0.057(3) 0.040(2) 0.061(3) -0.004(2) 0.026(2) -0.001(2)
    C15 0.055(3) 0.054(3) 0.058(3) 0.004(2) 0.018(2) 0.010(2)
    C16 0.037(2) 0.055(3) 0.058(3) 0.000(2) 0.012(2) 0.004(2)
    S1 0.0448(7) 0.0606(7) 0.0593(7) -0.0038(6) 0.0111(5) 0.0011(6)
    N1 0.053(2) 0.064(2) 0.071(2) 0.002(2) 0.032(2) -0.003(2)
    N2 0.053(2) 0.058(2) 0.0383(19) 0.0034(18) 0.0119(17) 0.0118(16)
    N3 0.045(2) 0.063(2) 0.045(2) 0.0035(18) 0.0116(16) 0.0084(18)
    O1 0.0463(19) 0.094(3) 0.088(2) 0.0067(18) -0.0040(18) 0.017(2)
    O2 0.0593(19) 0.0633(19) 0.0498(17) -0.0074(16) 0.0119(15) -0.0139(15)
    Cl1 0.0765(9) 0.0449(6) 0.1015(10) -0.0031(6) 0.0077(7) 0.0103(6)
    Cl2 0.1003(11) 0.0762(9) 0.1001(10) 0.0026(8) 0.0653(9) 0.0138(8)
_geom_special_details
;
All e.s.d.'s (except the e.s.d. in the dihedral angle between two l.s. planes)
are estimated using the full covariance matrix. The cell e.s.d.'s are taken
into account individually in the estimation of e.s.d.'s in distances, angles
and torsion angles; correlations between e.s.d.'s in cell parameters are only
used when they are defined by crystal symmetry. An approximate (isotropic)
treatment of cell e.s.d.'s is used for estimating e.s.d.'s involving l.s.
planes.
;
loop_
    _geom_bond_atom_site_label_1
    _geom_bond_atom_site_label_2
    _geom_bond_site_symmetry_2
    _geom_bond_distance
    _geom_bond_publ_flag
    C1 C6 . 1.396(6) ?
    C1 C2 . 1.397(5) ?
    C1 C9 . 1.470(5) ?
    C2 C3 . 1.378(6) ?
    C2 H2 . 0.9300 ?
    C3 C4 . 1.379(7) ?
    C3 H3 . 0.9300 ?
    C4 C5 . 1.371(7) ?
    C4 H4 . 0.9300 ?
    C5 C6 . 1.394(6) ?
    C5 H5 . 0.9300 ?
    C6 N1 . 1.425(5) ?
    C7 N1 . 1.464(5) ?
    C7 H7A . 0.9600 ?
    C7 H7B . 0.9600 ?
    C7 H7C . 0.9600 ?
    C8 C9 . 1.498(5) ?
    C8 Cl1 . 1.776(4) ?
    C8 S1 . 1.776(4) ?
    C8 H8 . 0.9800 ?
    C9 N2 . 1.281(5) ?
    C10 N3 . 1.267(5) ?
    C10 C11 . 1.448(5) ?
    C10 H10 . 0.9300 ?
    C11 C12 . 1.381(5) ?
    C11 C16 . 1.394(5) ?
    C12 C13 . 1.387(6) ?
    C12 H12 . 0.9300 ?
    C13 C14 . 1.363(5) ?
    C13 H13 . 0.9300 ?
    C14 C15 . 1.369(5) ?
    C14 Cl2 . 1.739(4) ?
    C15 C16 . 1.378(5) ?
    C15 H15 . 0.9300 ?
    C16 H16 . 0.9300 ?
    S1 O2 . 1.417(3) ?
    S1 O1 . 1.428(3) ?
    S1 N1 . 1.623(4) ?
    N2 N3 . 1.406(4) ?
loop_
    _geom_angle_atom_site_label_1
    _geom_angle_atom_site_label_2
    _geom_angle_atom_site_label_3
    _geom_angle_site_symmetry_1
    _geom_angle_site_symmetry_3
    _geom_angle
    _geom_angle_publ_flag
    C6 C1 C2 . . 118.1(4) ?
    C6 C1 C9 . . 123.0(4) ?
    C2 C1 C9 . . 118.9(4) ?
    C3 C2 C1 . . 121.9(5) ?
    C3 C2 H2 . . 119.0 ?
    C1 C2 H2 . . 119.0 ?
    C2 C3 C4 . . 119.2(5) ?
    C2 C3 H3 . . 120.4 ?
    C4 C3 H3 . . 120.4 ?
    C5 C4 C3 . . 120.1(5) ?
    C5 C4 H4 . . 119.9 ?
    C3 C4 H4 . . 119.9 ?
    C4 C5 C6 . . 121.2(5) ?
    C4 C5 H5 . . 119.4 ?
    C6 C5 H5 . . 119.4 ?
    C5 C6 C1 . . 119.5(5) ?
    C5 C6 N1 . . 119.6(4) ?
    C1 C6 N1 . . 120.9(4) ?
    N1 C7 H7A . . 109.5 ?
    N1 C7 H7B . . 109.5 ?
    H7A C7 H7B . . 109.5 ?
    N1 C7 H7C . . 109.5 ?
    H7A C7 H7C . . 109.5 ?
    H7B C7 H7C . . 109.5 ?
    C9 C8 Cl1 . . 111.1(3) ?
    C9 C8 S1 . . 109.1(3) ?
    Cl1 C8 S1 . . 110.3(2) ?
    C9 C8 H8 . . 108.7 ?
    Cl1 C8 H8 . . 108.7 ?
    S1 C8 H8 . . 108.7 ?
    N2 C9 C1 . . 118.8(4) ?
    N2 C9 C8 . . 122.5(3) ?
    C1 C9 C8 . . 118.6(4) ?
    N3 C10 C11 . . 123.0(4) ?
    N3 C10 H10 . . 118.5 ?
    C11 C10 H10 . . 118.5 ?
    C12 C11 C16 . . 118.2(4) ?
    C12 C11 C10 . . 120.2(4) ?
    C16 C11 C10 . . 121.6(4) ?
    C11 C12 C13 . . 121.1(4) ?
    C11 C12 H12 . . 119.4 ?
    C13 C12 H12 . . 119.4 ?
    C14 C13 C12 . . 119.2(4) ?
    C14 C13 H13 . . 120.4 ?
    C12 C13 H13 . . 120.4 ?
    C13 C14 C15 . . 121.1(4) ?
    C13 C14 Cl2 . . 119.2(3) ?
    C15 C14 Cl2 . . 119.6(4) ?
    C14 C15 C16 . . 119.7(4) ?
    C14 C15 H15 . . 120.1 ?
    C16 C15 H15 . . 120.1 ?
    C15 C16 C11 . . 120.6(4) ?
    C15 C16 H16 . . 119.7 ?
    C11 C16 H16 . . 119.7 ?
    O2 S1 O1 . . 119.9(2) ?
    O2 S1 N1 . . 111.05(18) ?
    O1 S1 N1 . . 108.9(2) ?
    O2 S1 C8 . . 104.09(18) ?
    O1 S1 C8 . . 111.11(19) ?
    N1 S1 C8 . . 99.76(19) ?
    C6 N1 C7 . . 121.2(4) ?
    C6 N1 S1 . . 117.8(3) ?
    C7 N1 S1 . . 121.0(3) ?
    C9 N2 N3 . . 113.6(3) ?
    C10 N3 N2 . . 112.4(3) ?
loop_
    _geom_torsion_atom_site_label_1
    _geom_torsion_atom_site_label_2
    _geom_torsion_atom_site_label_3
    _geom_torsion_atom_site_label_4
    _geom_torsion_site_symmetry_1
    _geom_torsion_site_symmetry_2
    _geom_torsion_site_symmetry_3
    _geom_torsion_site_symmetry_4
    _geom_torsion
    _geom_torsion_publ_flag
    C6 C1 C2 C3 . . . . 0.1(6) ?
    C9 C1 C2 C3 . . . . -180.0(4) ?
    C1 C2 C3 C4 . . . . 0.3(7) ?
    C2 C3 C4 C5 . . . . -0.3(7) ?
    C3 C4 C5 C6 . . . . -0.3(7) ?
    C4 C5 C6 C1 . . . . 0.7(6) ?
    C4 C5 C6 N1 . . . . -178.7(4) ?
    C2 C1 C6 C5 . . . . -0.6(6) ?
    C9 C1 C6 C5 . . . . 179.5(4) ?
    C2 C1 C6 N1 . . . . 178.8(3) ?
    C9 C1 C6 N1 . . . . -1.1(6) ?
    C6 C1 C9 N2 . . . . -171.5(4) ?
    C2 C1 C9 N2 . . . . 8.6(5) ?
    C6 C1 C9 C8 . . . . 9.5(5) ?
    C2 C1 C9 C8 . . . . -170.4(3) ?
    Cl1 C8 C9 N2 . . . . -96.8(4) ?
    S1 C8 C9 N2 . . . . 141.3(3) ?
    Cl1 C8 C9 C1 . . . . 82.1(4) ?
    S1 C8 C9 C1 . . . . -39.7(4) ?
    N3 C10 C11 C12 . . . . -178.1(4) ?
    N3 C10 C11 C16 . . . . 1.9(6) ?
    C16 C11 C12 C13 . . . . -1.6(6) ?
    C10 C11 C12 C13 . . . . 178.5(4) ?
    C11 C12 C13 C14 . . . . 0.0(6) ?
    C12 C13 C14 C15 . . . . 1.2(6) ?
    C12 C13 C14 Cl2 . . . . -178.6(3) ?
    C13 C14 C15 C16 . . . . -0.6(6) ?
    Cl2 C14 C15 C16 . . . . 179.1(3) ?
    C14 C15 C16 C11 . . . . -1.0(6) ?
    C12 C11 C16 C15 . . . . 2.1(6) ?
    C10 C11 C16 C15 . . . . -178.0(4) ?
    C9 C8 S1 O2 . . . . -57.3(3) ?
    Cl1 C8 S1 O2 . . . . -179.68(19) ?
    C9 C8 S1 O1 . . . . 172.3(3) ?
    Cl1 C8 S1 O1 . . . . 49.9(3) ?
    C9 C8 S1 N1 . . . . 57.4(3) ?
    Cl1 C8 S1 N1 . . . . -64.9(2) ?
    C5 C6 N1 C7 . . . . 27.6(6) ?
    C1 C6 N1 C7 . . . . -151.8(4) ?
    C5 C6 N1 S1 . . . . -151.3(3) ?
    C1 C6 N1 S1 . . . . 29.3(5) ?
    O2 S1 N1 C6 . . . . 55.3(3) ?
    O1 S1 N1 C6 . . . . -170.5(3) ?
    C8 S1 N1 C6 . . . . -54.0(3) ?
    O2 S1 N1 C7 . . . . -123.6(4) ?
    O1 S1 N1 C7 . . . . 10.6(4) ?
    C8 S1 N1 C7 . . . . 127.1(4) ?
    C1 C9 N2 N3 . . . . -179.5(3) ?
    C8 C9 N2 N3 . . . . -0.6(5) ?
    C11 C10 N3 N2 . . . . 178.6(3) ?
    C9 N2 N3 C10 . . . . 176.2(4) ?
loop_
    _geom_hbond_atom_site_label_D
    _geom_hbond_atom_site_label_H
    _geom_hbond_atom_site_label_A
    _geom_hbond_site_symmetry_A
    _geom_hbond_distance_DH
    _geom_hbond_distance_HA
    _geom_hbond_distance_DA
    _geom_hbond_angle_DHA
    C4 H4 O2 1_556 0.93 2.48 3.356(6) 158
    C12 H12 O2 3_655 0.93 2.59 3.419(5) 149
    C13 H13 O1 1_655 0.93 2.50 3.293(5) 143
_iucr_refine_instructions_details
;
TITL HS82CLF in P2(1)/c
CELL 0.71073 12.3086 17.1889 8.1837 90.000 101.632 90.000
ZERR 4.00 0.0023 0.0031 0.0013 0.000 0.008 0.000
LATT 1
SYMM -x, y+1/2, -z+1/2
SFAC C  H  N  O  S  Cl
UNIT 64 52  12  8  4  8
L.S. 4
OMIT -3 52
ACTA
BOND $H
HTAB
SIZE 0.28 0.16 0.14
REM YELLOW BLOCK
REM CELL FROM 225 REFS, THETA = 3.70 - 22.28
mpla c11 c12 c13 c14 c15 c16
mpla c1 c2 c3 c4 c5 c6
mpla 5 n1 c6 c1 c9 c10 s1  cl1   c7
eqiv $1 x,y,1+z
htab c4 o2_$1
eqiv $2 1-x,-y,-z
htab c12 o2_$2
eqiv $3 1+x,y,z
htab c13 o1_$3
CONF
LIST 4
FMAP 2
PLAN 20
TEMP 23.000
rem EXTI    0.000000
WGHT    0.047000    0.701600
FVAR       0.16541
C1    1    0.279307    0.082549    0.279002    11.00000    0.05860    0.03765 =
         0.03887   -0.00263    0.01527   -0.00888
C2    1    0.354584    0.053087    0.415915    11.00000    0.07567    0.05311 =
         0.04033   -0.00398    0.01288   -0.01162
AFIX  43
H2    2    0.429132    0.049551    0.410261    11.00000   -1.20000
AFIX   0
C3    1    0.321631    0.029111    0.559098    11.00000    0.12035    0.06677 =
         0.03923   -0.00041    0.01643   -0.02282
AFIX  43
H3    2    0.373342    0.009954    0.648888    11.00000   -1.20000
AFIX   0
C4    1    0.211076    0.033857    0.567683    11.00000    0.15086    0.05621 =
         0.05140   -0.00912    0.04986   -0.02569
AFIX  43
H4    2    0.187882    0.017642    0.663541    11.00000   -1.20000
AFIX   0
C5    1    0.135313    0.062434    0.435177    11.00000    0.09954    0.05774 =
         0.08002   -0.01062    0.05722   -0.01728
AFIX  43
H5    2    0.060914    0.065176    0.442091    11.00000   -1.20000
AFIX   0
C6    1    0.167814    0.087451    0.290271    11.00000    0.07180    0.03850 =
         0.05695   -0.01126    0.02957   -0.01186
C7    1   -0.013338    0.156429    0.186631    11.00000    0.06204    0.09305 =
         0.11547   -0.03215    0.03556    0.00598
AFIX 137
H7A   2   -0.067026    0.117695    0.200121    11.00000   -1.50000
H7B   2   -0.043502    0.189216    0.093555    11.00000   -1.50000
H7C   2    0.004643    0.187385    0.286061    11.00000   -1.50000
AFIX   0
C8    1    0.243567    0.150035   -0.004624    11.00000    0.04536    0.04585 =
         0.04653    0.00475    0.01178   -0.00274
AFIX  13
H8    2    0.270330    0.144487   -0.108980    11.00000   -1.20000
AFIX   0
C9    1    0.320514    0.106972    0.130467    11.00000    0.04770    0.03520 =
         0.03854   -0.00146    0.01067   -0.00626
C10   1    0.552668    0.106593   -0.025472    11.00000    0.04792    0.04434 =
         0.04564    0.00546    0.00884    0.00760
AFIX  43
H10   2    0.596752    0.083594    0.067665    11.00000   -1.20000
AFIX   0
C11   1    0.603226    0.127266   -0.164707    11.00000    0.03603    0.03960 =
         0.04516   -0.00034    0.00748   -0.00326
C12   1    0.713683    0.110807   -0.159771    11.00000    0.04080    0.05250 =
         0.05795    0.00057    0.00495    0.00512
AFIX  43
H12   2    0.755689    0.087474   -0.065283    11.00000   -1.20000
AFIX   0
C13   1    0.762990    0.128487   -0.293311    11.00000    0.03441    0.05111 =
         0.08185   -0.00801    0.01648   -0.00139
AFIX  43
H13   2    0.837444    0.117173   -0.288601    11.00000   -1.20000
AFIX   0
C14   1    0.701103    0.162630   -0.431523    11.00000    0.05703    0.03977 =
         0.06121   -0.00083    0.02558   -0.00369
C15   1    0.591921    0.180925   -0.439325    11.00000    0.05549    0.05417 =
         0.05792    0.01047    0.01755    0.00412
AFIX  43
H15   2    0.550946    0.204692   -0.534083    11.00000   -1.20000
AFIX   0
C16   1    0.542979    0.163981   -0.306207    11.00000    0.03737    0.05476 =
         0.05828    0.00447    0.01201    0.00031
AFIX  43
H16   2    0.469139    0.177154   -0.310821    11.00000   -1.20000
AFIX   0
S1    5    0.109084    0.108380   -0.031529    11.00000    0.04480    0.06056 =
         0.05932    0.00108    0.01108   -0.00383
N1    3    0.087100    0.118299    0.156371    11.00000    0.05321    0.06355 =
         0.07071   -0.00250    0.03199    0.00239
N2    3    0.421185    0.091670    0.122485    11.00000    0.05294    0.05773 =
         0.03830    0.01178    0.01189    0.00338
N3    3    0.451186    0.118387   -0.024682    11.00000    0.04462    0.06258 =
         0.04500    0.00843    0.01163    0.00353
O1    4    0.029622    0.153762   -0.143065    11.00000    0.04632    0.09407 =
         0.08845    0.01702   -0.00401    0.00665
O2    4    0.125627    0.029204   -0.068045    11.00000    0.05930    0.06328 =
         0.04982   -0.01388    0.01189   -0.00742
CL1   6    0.238681    0.250524    0.043754    11.00000    0.07650    0.04485 =
         0.10149    0.01029    0.00771   -0.00314
CL2   6    0.762138    0.182818   -0.600808    11.00000    0.10030    0.07620 =
         0.10008    0.01384    0.06526    0.00258
HKLF 4 1 1 0 0 0 1 0 0 0 1
REM  HS82CLF in P2(1)/c
REM R1 =  0.0559 for   1736 Fo > 4sig(Fo)  and  0.1258 for all   3319 data
REM    218 parameters refined using      0 restraints
END
WGHT      0.0470      0.7014
REM Highest difference peak  0.415,  deepest hole -0.334,  1-sigma level  0.054
Q1    1   0.1615  0.2071  0.1052  11.00000  0.05    0.42
Q2    1   0.8261  0.1753 -0.4935  11.00000  0.05    0.27
Q3    1   0.2428  0.2379  0.2038  11.00000  0.05    0.23
Q4    1   0.4351  0.1713 -0.0417  11.00000  0.05    0.22
Q5    1   0.0499  0.2272 -0.0049  11.00000  0.05    0.20
Q6    1   0.2546  0.1643 -0.0699  11.00000  0.05    0.19
Q7    1   0.4398 -0.0479  0.5613  11.00000  0.05    0.18
Q8    1   0.6149  0.1414 -0.0634  11.00000  0.05    0.18
Q9    1   0.7243  0.1245 -0.0654  11.00000  0.05    0.18
Q10   1   0.0124  0.2222  0.2370  11.00000  0.05    0.17
Q11   1   0.2023  0.1073 -0.0544  11.00000  0.05    0.17
Q12   1   0.5651  0.1018 -0.1476  11.00000  0.05    0.17
Q13   1   0.1790  0.1121  0.3824  11.00000  0.05    0.17
Q14   1   0.5724  0.1488 -0.2129  11.00000  0.05    0.17
Q15   1   0.2978  0.1078  0.2177  11.00000  0.05    0.16
Q16   1   0.1839 -0.0281  0.6710  11.00000  0.05    0.16
Q17   1   0.1784  0.0847 -0.0733  11.00000  0.05    0.16
Q18   1   0.0786  0.1673  0.3899  11.00000  0.05    0.16
Q19   1   0.1849  0.2647  0.2256  11.00000  0.05    0.16
Q20   1   0.4824  0.0505  0.1363  11.00000  0.05    0.15
;
