# Supplementary material for: 3-Chloro-4-[2-(4-chloro­benzyl­idene)hydrazinyl­idene]-1-methyl-3,4-dihydro-1H-2λ6,1-benzothia­zine-2,2-dione
Source: Acta Crystallogr Sect E Struct Rep Online. 2013 Feb 23;69(Pt 3):o422–3. doi: 10.1107/S1600536813004443 (PMC3588526; doi:10.1107/S1600536813004443)
Supplement: Supplementary file 2 [file e-69-0o422-Isup2.hkl]

# 
# h,k,l, Fc-squared, Fo-squared, sigma(Fo-squared) and status flag 
# 
data_I
_shelx_title ' HS82CLF in P2(1)/c' 
_shelx_refln_list_code          4 
_shelx_F_calc_maximum      189.32 
_exptl_crystal_F_000       784.00 
_reflns_d_resolution_high  0.8107 
 
loop_ 
 _symmetry_equiv_pos_as_xyz 
 'x, y, z' 
 '-x, y+1/2, -z+1/2' 
 '-x, -y, -z' 
 'x, -y-1/2, z-1/2' 
 
_cell_length_a    12.3086 
_cell_length_b    17.1889 
_cell_length_c     8.1837 
_cell_angle_alpha  90.000 
_cell_angle_beta  101.632 
_cell_angle_gamma  90.000 
 
_shelx_F_squared_multiplier     1.000 
 
loop_ 
 _refln_index_h 
 _refln_index_k 
 _refln_index_l 
 _refln_F_squared_calc 
 _refln_F_squared_meas 
 _refln_F_squared_sigma 
 _refln_observed_status 
   2   0   0    13380.72    13422.96    202.62 o 
   3   0   0      414.52      490.83     17.94 o 
   4   0   0     2894.97     2841.86     63.64 o 
   5   0   0       65.79       67.00     13.26 o 
   6   0   0     9088.62     9282.54    180.34 o 
   7   0   0      994.45     1213.29     53.00 o 
   8   0   0     1413.08     1347.77     59.33 o 
   9   0   0     2714.97     2721.43     95.36 o 
  10   0   0       24.18       51.03     22.19 o 
  11   0   0       47.89       34.32     23.64 o 
  12   0   0        1.15       -2.19     26.68 o 
  13   0   0       21.90       17.91     35.82 o 
  14   0   0      259.81      290.57     67.25 o 
   1   1   0     2477.75     2553.05     34.02 o 
   2   1   0     9311.45     9419.57    102.48 o 
   3   1   0      756.24      815.76     21.88 o 
   4   1   0     1219.88     1275.24     26.20 o 
   5   1   0       93.81      119.77     11.03 o 
   6   1   0      109.33      135.76     13.76 o 
   7   1   0      181.69      139.87     16.35 o 
   8   1   0      381.55      401.31     26.13 o 
   9   1   0       81.86       68.73     15.66 o 
  10   1   0      165.53      149.81     20.24 o 
  11   1   0        2.87       15.80     14.52 o 
  12   1   0      128.91      144.74     31.10 o 
  13   1   0       54.36       81.76     32.37 o 
  14   1   0        0.05        9.48     25.83 o 
   0   2   0        1.65       -5.96      3.97 o 
   1   2   0       39.05       20.21      3.46 o 
   2   2   0     1195.16     1095.13     18.66 o 
   3   2   0      155.01      174.76     10.19 o 
   4   2   0    16563.87    15953.27    201.71 o 
   5   2   0     2291.40     2356.65     45.55 o 
   6   2   0     2236.00     2105.29     47.22 o 
   7   2   0      466.89      411.22     34.40 o 
   8   2   0      320.55      326.16     24.62 o 
   9   2   0       22.86       16.79     13.00 o 
  10   2   0      166.18      183.33     26.39 o 
  11   2   0       84.01       86.46     19.03 o 
  12   2   0       75.91       98.82     27.60 o 
  13   2   0      122.49      187.67     37.47 o 
  14   2   0       20.50       22.45     25.55 o 
   1   3   0     7814.18     7610.44     75.83 o 
   2   3   0     3630.92     3340.21     39.59 o 
   3   3   0    13523.10    13297.02    146.07 o 
   4   3   0      750.66      698.56     21.92 o 
   5   3   0     2686.91     2594.41     49.22 o 
   6   3   0     2334.81     2232.51     48.50 o 
   7   3   0        5.18       35.99     10.68 o 
   8   3   0       83.93       85.51     16.23 o 
   9   3   0      209.92      233.58     23.11 o 
  10   3   0       71.77       87.19     18.23 o 
  11   3   0      109.85      191.96     23.58 o 
  12   3   0      318.39      297.30     51.55 o 
  13   3   0       14.75        8.78     23.97 o 
  14   3   0       33.75       23.42     26.90 o 
   0   4   0    35843.91    35959.45    478.47 o 
   1   4   0       22.11       48.43      5.81 o 
   2   4   0     6560.73     6514.74     68.21 o 
   3   4   0      244.39      283.78     13.98 o 
   4   4   0      218.47      187.54     12.86 o 
   5   4   0     1090.55      962.80     35.24 o 
   6   4   0      717.64      764.43     26.70 o 
   7   4   0     1308.34     1333.77     36.23 o 
   8   4   0      198.81      227.95     21.97 o 
   9   4   0      146.65      152.42     19.64 o 
  10   4   0      299.74      343.54     28.79 o 
  11   4   0      212.56      262.94     31.42 o 
  12   4   0       27.59       40.61     20.86 o 
  13   4   0        2.65       -6.22     21.07 o 
  14   4   0      107.69       35.01     28.72 o 
   1   5   0    26115.28    27324.93    311.49 o 
   2   5   0      734.78      657.73     18.16 o 
   3   5   0     3133.93     2862.73     47.02 o 
   4   5   0     1347.65     1231.15     26.29 o 
   5   5   0      231.44      225.30     15.06 o 
   6   5   0        0.48        3.85      8.75 o 
   7   5   0      637.17      611.87     38.89 o 
   8   5   0        1.04       12.04     12.34 o 
   9   5   0      131.76      147.15     21.42 o 
  10   5   0       76.67       81.73     25.60 o 
  11   5   0       24.84       13.40     18.29 o 
  12   5   0      152.28      119.73     26.35 o 
  13   5   0        5.30       15.79     25.44 o 
  14   5   0        2.15       -2.63     24.83 o 
   0   6   0      622.35      638.83     26.11 o 
   1   6   0       38.80       55.66      8.79 o 
   2   6   0      983.20      980.93     26.76 o 
   3   6   0     1240.65     1147.22     28.96 o 
   4   6   0     1598.58     1526.52     33.05 o 
   5   6   0      766.13      794.84     23.61 o 
   6   6   0      392.60      397.00     22.83 o 
   7   6   0       10.16       12.38     12.88 o 
   8   6   0        0.74       -4.06     12.49 o 
   9   6   0       38.72       34.13     15.42 o 
  10   6   0        6.25       -1.75     14.52 o 
  11   6   0       26.90        6.44     17.98 o 
  12   6   0        9.78      -23.95     17.88 o 
  13   6   0       37.82       44.37     29.09 o 
  14   6   0        0.28      -18.57     20.00 o 
   1   7   0     5852.28     5805.12     78.65 o 
   2   7   0      427.79      411.30     22.71 o 
   3   7   0      121.03      108.34     10.84 o 
   4   7   0       74.71       89.92     11.47 o 
   5   7   0     2587.68     2768.89     47.89 o 
   6   7   0      238.15      246.13     23.88 o 
   7   7   0     1288.10     1261.00     38.07 o 
   8   7   0      746.28      826.08     36.42 o 
   9   7   0        7.95       21.17     15.57 o 
  10   7   0      184.59      161.51     27.13 o 
  11   7   0        4.91       -3.48     18.14 o 
  12   7   0        6.05       29.72     25.39 o 
  13   7   0      148.93      147.45     37.45 o 
  14   7   0       17.16        7.06     28.40 o 
   0   8   0     2416.90     2491.72     98.67 o 
   1   8   0      162.59      186.09     14.83 o 
   2   8   0        2.40       -0.05      8.10 o 
   3   8   0       77.50       53.79     10.22 o 
   4   8   0       13.12       20.43      9.48 o 
   5   8   0      392.04      393.67     24.46 o 
   6   8   0      939.12      934.18     32.36 o 
   7   8   0       22.41       40.00     13.17 o 
   8   8   0       94.74       94.98     16.45 o 
   9   8   0      330.97      290.98     31.18 o 
  10   8   0        8.34       10.14     18.37 o 
  11   8   0        2.04       14.36     26.42 o 
  12   8   0        1.42      -24.22     17.44 o 
  13   8   0       16.32       -7.72     21.92 o 
   1   9   0     3110.55     3115.96     56.49 o 
   2   9   0      258.09      295.67     25.66 o 
   3   9   0     1593.28     1601.27     37.03 o 
   4   9   0       38.40       52.28     12.93 o 
   5   9   0     1309.46     1331.52     38.49 o 
   6   9   0      240.31      281.48     20.11 o 
   7   9   0      334.62      351.56     32.88 o 
   8   9   0      468.74      501.05     29.91 o 
   9   9   0      349.48      456.06     41.50 o 
  10   9   0      147.53      101.56     25.78 o 
  11   9   0       34.27       43.13     22.01 o 
  12   9   0       24.65       37.55     25.08 o 
  13   9   0        2.16       37.55     24.67 o 
   0  10   0        4.08       23.95     14.30 o 
   1  10   0      122.76      128.97     23.46 o 
   2  10   0      576.67      610.46     26.46 o 
   3  10   0      253.48      307.71     19.51 o 
   4  10   0     1811.86     1757.24     45.47 o 
   5  10   0      700.49      695.71     33.03 o 
   6  10   0       33.13       34.69     16.32 o 
   7  10   0      200.76      224.91     20.16 o 
   8  10   0      233.75      238.88     26.61 o 
   9  10   0       12.78       17.96     20.06 o 
  10  10   0      211.74      214.05     30.81 o 
  11  10   0       56.41       37.95     22.88 o 
  12  10   0        6.57        7.14     21.27 o 
  13  10   0       54.40       93.09     29.40 o 
   1  11   0      152.92      161.75     16.16 o 
   2  11   0      238.38      240.16     19.03 o 
   3  11   0     2699.74     2763.05     55.51 o 
   4  11   0      334.38      393.66     26.21 o 
   5  11   0      845.31      856.33     37.81 o 
   6  11   0     1094.49     1087.55     39.57 o 
   7  11   0       86.35       75.91     15.82 o 
   8  11   0      226.48      312.41     39.95 o 
   9  11   0      250.61      235.17     33.37 o 
  10  11   0        5.10        2.31     19.50 o 
  11  11   0      147.68      210.37     56.72 o 
  12  11   0       60.65       79.53     30.02 o 
   0  12   0      391.93      368.57     66.02 o 
   1  12   0       10.67       19.13     10.97 o 
   2  12   0      634.55      652.07     30.47 o 
   3  12   0        2.01        1.33     10.77 o 
   4  12   0     1484.91     1487.23     40.21 o 
   5  12   0      190.78      212.63     21.67 o 
   6  12   0       39.10       32.80     15.20 o 
   7  12   0       33.76        4.77     15.49 o 
   8  12   0       10.05      -14.48     16.51 o 
   9  12   0        6.33       10.74     20.34 o 
  10  12   0       78.12       55.09     24.74 o 
  11  12   0       13.87        3.29     19.50 o 
  12  12   0        9.53       37.66     25.25 o 
   1  13   0      536.60      526.85     28.68 o 
   2  13   0      196.24      168.44     18.91 o 
   3  13   0       47.75       38.99     14.12 o 
   4  13   0        4.62       -2.67     12.42 o 
   5  13   0        0.68       -2.31     13.05 o 
   6  13   0       15.26       19.79     18.06 o 
   7  13   0      306.12      335.28     33.76 o 
   8  13   0        4.47       -5.48     18.76 o 
   9  13   0        4.21      -11.27     19.95 o 
  10  13   0       92.15       93.35     27.55 o 
  11  13   0        1.40      -10.29     21.82 o 
   0  14   0     4111.80     4142.27    112.18 o 
   1  14   0        0.04       20.20     12.14 o 
   2  14   0      492.73      553.81     30.86 o 
   3  14   0      156.34      159.87     18.87 o 
   4  14   0       12.95        5.34     14.82 o 
   5  14   0      111.94      128.28     24.35 o 
   6  14   0      494.04      551.86     41.35 o 
   7  14   0        3.16       28.24     19.00 o 
   8  14   0       34.34       14.32     20.09 o 
   9  14   0      354.85      362.43     43.46 o 
  10  14   0        1.90       -5.41     20.91 o 
  11  14   0        4.44       16.61     31.41 o 
   1  15   0        1.03       -4.12     12.31 o 
   2  15   0      121.67      140.87     19.29 o 
   3  15   0       61.04       39.71     18.66 o 
   4  15   0       81.87       64.95     16.53 o 
   5  15   0       14.22       31.60     19.66 o 
   6  15   0       27.80       30.39     29.54 o 
   7  15   0        3.49        9.65     20.97 o 
   8  15   0      313.76      307.47     37.48 o 
   9  15   0        0.86      -27.62     20.81 o 
  10  15   0        6.14       22.78     23.07 o 
   0  16   0      102.94      102.78     26.48 o 
   1  16   0        8.33       24.57     14.89 o 
   2  16   0      228.51      285.56     25.21 o 
   3  16   0       14.18        1.60     15.04 o 
   4  16   0       94.35       61.56     17.40 o 
   5  16   0       88.96       53.59     22.18 o 
   6  16   0      343.51      377.69     44.76 o 
   7  16   0      151.45      153.18     30.51 o 
   8  16   0      106.42      145.40     29.74 o 
   9  16   0        3.66       69.63     28.30 o 
   1  17   0        2.59       35.12     15.84 o 
   2  17   0       21.61       25.88     15.83 o 
   3  17   0      218.70      190.78     23.23 o 
   4  17   0        6.43        9.18     16.43 o 
   5  17   0      143.72      146.56     28.56 o 
   6  17   0       26.14       -1.18     19.01 o 
   7  17   0       46.36       64.22     29.47 o 
   8  17   0        1.29        3.11     21.33 o 
   0  18   0        3.53      -10.22     21.12 o 
   1  18   0        3.36       -1.19     21.36 o 
   2  18   0      364.88      371.18     30.42 o 
   3  18   0       20.85       11.02     39.21 o 
   4  18   0      236.04      274.37     30.19 o 
   5  18   0      236.14      296.06     36.94 o 
   6  18   0       50.84       20.18     22.61 o 
   7  18   0       22.15        8.75     22.82 o 
   1  19   0      318.38      270.36     28.49 o 
   2  19   0       19.27        8.52     17.40 o 
   3  19   0      216.08      211.23     28.33 o 
   4  19   0       52.47       11.21     23.73 o 
   5  19   0      106.47       85.14     27.11 o 
   6  19   0       18.41       57.83     25.52 o 
   0  20   0       38.03       18.69     32.21 o 
   1  20   0        6.14       -8.59     18.57 o 
   2  20   0       26.08        5.38     18.51 o 
   3  20   0        0.20       10.38     22.28 o 
   4  20   0       25.11       30.71     23.52 o 
   1  21   0      127.66      133.32     27.70 o 
   2  21   0        7.14       -1.84     23.12 o 
 -15   1   1        0.12      -21.15     26.49 o 
 -14   1   1       49.66       99.36     42.40 o 
 -13   1   1       63.71       95.77     25.96 o 
 -12   1   1      108.90      144.10     23.50 o 
 -11   1   1        0.06       18.32     15.06 o 
 -10   1   1        5.39      -16.97     21.10 o 
  -9   1   1       57.47       46.13     14.65 o 
  -8   1   1      305.09      336.03     25.72 o 
  -7   1   1      721.04      717.48     34.49 o 
  -6   1   1     3035.42     3395.31     71.81 o 
  -5   1   1     1412.42     1302.31     56.40 o 
  -4   1   1     1644.40     1550.96     49.99 o 
  -3   1   1      402.40      430.79     14.10 o 
  -2   1   1     1797.21     1787.92     25.86 o 
  -1   1   1     9296.10     9059.15     93.05 o 
   0   1   1     3111.41     3092.61     30.19 o 
   1   1   1     1089.83     1185.58     24.21 o 
   2   1   1    17393.03    17249.05    210.09 o 
   3   1   1     1106.97     1098.14     18.95 o 
   4   1   1      539.21      530.37     13.87 o 
   5   1   1     1212.15     1101.12     22.73 o 
   6   1   1      206.67      219.60     12.84 o 
   7   1   1      640.54      639.49     25.50 o 
   8   1   1        0.79       11.96      9.72 o 
   9   1   1     1180.98     1192.64     39.77 o 
  10   1   1      370.36      345.46     26.44 o 
  11   1   1       96.97       81.97     26.08 o 
  12   1   1        2.13       -6.72     20.66 o 
  13   1   1       34.97       10.17     36.92 o 
  14   1   1       80.67       88.66     29.34 o 
 -15   2   1       67.19       59.29     32.26 o 
 -14   2   1       11.08      116.48    103.07 o 
 -13   2   1      166.57      160.95     28.88 o 
 -12   2   1       82.81       73.15     20.60 o 
 -11   2   1       17.51       58.28     21.37 o 
 -10   2   1      605.31      601.13     37.11 o 
  -9   2   1        0.33       -5.63     11.87 o 
  -8   2   1      478.01      453.83     30.08 o 
  -7   2   1      991.85      979.52     37.85 o 
  -6   2   1     1251.75     1263.44     38.63 o 
  -5   2   1     2475.36     2683.80     58.88 o 
  -4   2   1      379.58      346.52     17.95 o 
  -3   2   1      331.83      349.70     14.02 o 
  -2   2   1     3949.53     3704.31     41.50 o 
  -1   2   1     3050.19     3016.02     32.00 o 
   0   2   1       54.89       74.51      4.39 o 
   1   2   1    17542.35    18405.76    246.57 o 
   2   2   1      539.96      537.22     15.12 o 
   3   2   1     1236.70     1175.84     19.89 o 
   4   2   1        1.56        3.52      4.80 o 
   5   2   1     1413.20     1414.38     41.00 o 
   6   2   1      415.30      355.50     18.17 o 
   7   2   1     1332.03     1241.93     32.17 o 
   8   2   1      723.00      739.22     48.30 o 
   9   2   1        1.99        5.82     12.17 o 
  10   2   1      433.13      462.24     29.75 o 
  11   2   1      105.04       65.03     20.75 o 
  12   2   1      330.22      362.02     53.55 o 
  13   2   1       66.07       76.06     31.98 o 
  14   2   1       63.19       76.70     30.20 o 
 -14   3   1       28.11       24.84     27.85 o 
 -13   3   1       49.94      107.12     38.60 o 
 -12   3   1       69.21       96.89     21.03 o 
 -11   3   1      140.13      121.81     21.64 o 
 -10   3   1       40.32       36.96     16.43 o 
  -9   3   1       94.89      159.12     20.92 o 
  -8   3   1      117.27      137.08     18.77 o 
  -7   3   1       31.61       44.04     21.63 o 
  -6   3   1      280.63      352.28     23.94 o 
  -5   3   1      645.33      657.02     37.61 o 
  -4   3   1      970.07      927.61     26.16 o 
  -3   3   1     2450.52     2474.85     41.86 o 
  -2   3   1      153.01      186.56      9.76 o 
  -1   3   1     2742.67     2934.23     34.17 o 
   0   3   1     3256.34     3171.43     35.48 o 
   1   3   1       74.99      123.48      6.12 o 
   2   3   1     4994.96     4688.08     64.45 o 
   3   3   1       30.39       40.12      7.94 o 
   4   3   1       17.23       24.88      6.29 o 
   5   3   1       57.66       32.05     11.85 o 
   6   3   1     1066.96     1029.71     27.38 o 
   7   3   1        7.58        7.66      8.70 o 
   8   3   1        0.16       -8.95      9.63 o 
   9   3   1      509.92      479.79     29.09 o 
  10   3   1       65.04       50.15     25.17 o 
  11   3   1       93.28       70.34     20.74 o 
  12   3   1       44.38       30.61     23.30 o 
  13   3   1        4.03      -27.94     18.63 o 
  14   3   1       26.75        4.02     26.42 o 
 -14   4   1       15.74       25.15     51.54 o 
 -13   4   1        3.19       11.73     20.60 o 
 -12   4   1       98.94       41.29     24.55 o 
 -11   4   1       24.34       82.51     19.28 o 
 -10   4   1        5.87        5.49     14.00 o 
  -9   4   1        0.01       14.41     14.24 o 
  -8   4   1      268.20      236.66     23.38 o 
  -7   4   1      300.04      271.45     23.22 o 
  -6   4   1     1077.16      959.57     35.07 o 
  -5   4   1      948.20      843.71     30.39 o 
  -4   4   1     1568.43     1493.43     32.27 o 
  -3   4   1     3024.86     2910.15     59.53 o 
  -2   4   1      156.14      127.00      9.30 o 
  -1   4   1     3920.74     4084.25     46.20 o 
   0   4   1     1279.13     1355.60     25.80 o 
   1   4   1    17523.16    19009.52    182.22 o 
   2   4   1     3952.00     3904.49     51.02 o 
   3   4   1     3327.48     3368.60     45.36 o 
   4   4   1       69.56       49.42      8.02 o 
   5   4   1     1085.74     1052.83     40.81 o 
   6   4   1      188.99      219.95     17.63 o 
   7   4   1       23.18        7.28      9.21 o 
   8   4   1      391.87      507.88     27.44 o 
   9   4   1      294.77      339.25     25.19 o 
  10   4   1        0.02      -11.15     15.10 o 
  11   4   1       65.96       88.32     23.13 o 
  12   4   1       24.95       21.27     22.79 o 
  13   4   1        0.05        0.54     27.60 o 
  14   4   1       23.12       22.10     26.84 o 
 -14   5   1       39.87       48.83     42.76 o 
 -13   5   1        1.21       17.75     20.11 o 
 -12   5   1       38.03       30.44     20.88 o 
 -11   5   1        6.69        5.05     16.35 o 
 -10   5   1      145.58      159.62     23.29 o 
  -9   5   1      790.78      862.10     43.82 o 
  -8   5   1       27.53       15.58     16.78 o 
  -7   5   1       17.18        2.59     12.50 o 
  -6   5   1     2427.33     2561.02     64.09 o 
  -5   5   1        8.75       18.27      9.76 o 
  -4   5   1        0.12        2.46      8.04 o 
  -3   5   1     1462.93     1395.66     28.71 o 
  -2   5   1       46.62       87.03     11.54 o 
  -1   5   1     3081.76     2819.30     40.38 o 
   0   5   1    25684.95    24815.39    266.21 o 
   1   5   1    20537.07    21638.39    232.27 o 
   2   5   1        3.11       -0.67      5.60 o 
   3   5   1      215.77      275.08     12.25 o 
   4   5   1       68.00       90.74     12.07 o 
   5   5   1      823.84      814.47     26.20 o 
   6   5   1     1794.73     1758.77     52.86 o 
   7   5   1      174.99      196.49     19.16 o 
   8   5   1      141.38      119.17     19.12 o 
   9   5   1      768.56      759.73     86.25 o 
  10   5   1       96.36      130.90     23.09 o 
  11   5   1       62.62       63.62     21.60 o 
  12   5   1        2.34        3.11     22.99 o 
  13   5   1       15.53       49.44     26.61 o 
  14   5   1       74.05       49.52     40.02 o 
 -14   6   1        0.33       52.32     29.33 o 
 -13   6   1       41.57       32.57     22.65 o 
 -12   6   1       28.15       42.15     22.79 o 
 -11   6   1        6.39       59.52     19.28 o 
 -10   6   1        0.56       -1.85     14.07 o 
  -9   6   1       28.65       22.30     14.56 o 
  -8   6   1       79.04       99.98     18.41 o 
  -7   6   1       28.46       55.41     13.77 o 
  -6   6   1      772.89      828.81     38.87 o 
  -5   6   1       39.04       60.73     12.27 o 
  -4   6   1     2371.94     2452.24     53.39 o 
  -3   6   1      963.97      891.59     25.35 o 
  -2   6   1        0.15        6.08      7.98 o 
  -1   6   1      661.82      600.64     26.40 o 
   0   6   1      763.73      799.29     20.37 o 
   1   6   1     3080.35     3059.82     45.70 o 
   2   6   1     1402.35     1208.39     23.14 o 
   3   6   1      401.47      385.42     15.87 o 
   4   6   1       13.00       13.84      6.43 o 
   5   6   1      377.23      462.43     21.69 o 
   6   6   1        0.03       -9.15      6.10 o 
   7   6   1        0.03        0.25      6.76 o 
   8   6   1     1087.07     1086.39     42.57 o 
   9   6   1        1.29       -0.42     15.29 o 
  10   6   1       66.05       55.45     20.17 o 
  11   6   1       18.15       39.45     18.81 o 
  12   6   1      144.59       87.62     29.75 o 
  13   6   1       15.37       57.90     27.60 o 
 -14   7   1        0.12      -31.10     23.26 o 
 -13   7   1        0.98       -1.25     21.08 o 
 -12   7   1       64.96       26.44     28.40 o 
 -11   7   1        0.61       -5.41     19.71 o 
 -10   7   1       52.98       78.10     21.16 o 
  -9   7   1        0.67       -3.44     13.62 o 
  -8   7   1        9.54       10.14     13.68 o 
  -7   7   1      228.68      260.31     23.57 o 
  -6   7   1       34.77       46.55     12.61 o 
  -5   7   1      134.31      157.36     18.31 o 
  -4   7   1       66.32       81.16     12.95 o 
  -3   7   1      194.47      191.35     14.66 o 
  -2   7   1       44.73       62.48     10.49 o 
  -1   7   1      210.41      200.69     18.23 o 
   0   7   1     2573.21     2582.49     42.48 o 
   1   7   1     1048.73     1066.79     26.76 o 
   2   7   1      103.07      152.64     11.99 o 
   3   7   1        0.85        4.88      7.45 o 
   4   7   1       93.01      114.39     10.95 o 
   5   7   1        9.57       22.42      8.17 o 
   6   7   1        3.88       16.74      7.26 o 
   7   7   1      156.14      165.88     16.90 o 
   8   7   1      558.64      587.31     43.73 o 
   9   7   1       35.64       50.60     19.78 o 
  10   7   1        3.65        8.67     22.20 o 
  11   7   1        2.58        5.03     18.00 o 
  12   7   1       56.81       42.52     25.94 o 
  13   7   1        0.05      -12.74     23.45 o 
 -13   8   1       18.21       13.94     22.64 o 
 -12   8   1       43.31       42.73     23.44 o 
 -11   8   1       37.08       42.39     22.34 o 
 -10   8   1       55.64       61.35     19.14 o 
  -9   8   1       82.31       99.43     20.64 o 
  -8   8   1        4.39       24.08     15.98 o 
  -7   8   1      204.63      209.04     24.27 o 
  -6   8   1        3.95       -5.69     10.70 o 
  -5   8   1      351.54      386.40     22.47 o 
  -4   8   1      102.11      117.84     19.42 o 
  -3   8   1      989.03     1026.44     40.79 o 
  -2   8   1        2.30        9.79      9.07 o 
  -1   8   1       27.73       16.14      9.45 o 
   0   8   1     2498.05     2597.48     47.94 o 
   1   8   1      117.33      108.62     11.15 o 
   2   8   1        1.30        4.39      6.63 o 
   3   8   1      443.39      446.30     27.57 o 
   4   8   1        1.56       -2.35      8.58 o 
   5   8   1      466.23      529.23     22.15 o 
   6   8   1        1.33       -1.00      8.33 o 
   7   8   1        6.39        4.36     10.71 o 
   8   8   1      556.11      588.17     34.88 o 
   9   8   1      180.94      184.71     23.28 o 
  10   8   1        0.80        8.96     18.25 o 
  11   8   1        0.25        9.90     18.91 o 
  12   8   1       31.27        0.28     25.04 o 
  13   8   1       15.75       59.02     29.07 o 
 -13   9   1        7.82      -19.08     18.10 o 
 -12   9   1       87.25       60.01     30.65 o 
 -11   9   1       15.08       -6.78     19.66 o 
 -10   9   1      141.90      228.05     32.31 o 
  -9   9   1      306.11      295.95     30.16 o 
  -8   9   1       30.23       17.81     19.31 o 
  -7   9   1       54.71       56.78     17.58 o 
  -6   9   1       89.06       68.92     14.05 o 
  -5   9   1      252.26      273.32     23.95 o 
  -4   9   1      325.90      316.06     20.45 o 
  -3   9   1      797.92      752.49     29.52 o 
  -2   9   1        1.90       -5.74      8.69 o 
  -1   9   1       63.40       60.83     11.70 o 
   0   9   1     9158.25     9323.21    131.87 o 
   1   9   1     1474.53     1542.63     35.81 o 
   2   9   1       32.65       54.70     12.75 o 
   3   9   1        3.81        3.36      8.83 o 
   4   9   1     1348.74     1331.20     39.56 o 
   5   9   1     1613.35     1598.29     38.17 o 
   6   9   1      766.26      742.70     44.43 o 
   7   9   1      203.79      199.99     20.24 o 
   8   9   1      115.87      153.87     20.39 o 
   9   9   1      349.78      323.50     36.08 o 
  10   9   1       23.64       25.62     18.52 o 
  11   9   1       45.79       85.24     23.70 o 
  12   9   1        8.51       35.09     44.59 o 
  13   9   1       29.28       14.29     29.72 o 
 -13  10   1        0.12       -8.09     21.41 o 
 -12  10   1       88.05       78.28     27.19 o 
 -11  10   1        0.19      -18.06     18.38 o 
 -10  10   1        1.82       -8.10     18.11 o 
  -9  10   1       10.79       27.39     17.98 o 
  -8  10   1       16.14       32.53     18.00 o 
  -7  10   1       11.12       -6.02     15.04 o 
  -6  10   1     1138.76     1168.18     39.95 o 
  -5  10   1       49.47       48.29     14.27 o 
  -4  10   1      479.03      481.96     25.44 o 
  -3  10   1      740.69      777.34     43.95 o 
  -2  10   1       14.07       13.08     11.03 o 
  -1  10   1       92.28       83.88     12.77 o 
   0  10   1     1920.06     1947.26     65.94 o 
   1  10   1      202.52      198.66     15.99 o 
   2  10   1     4905.90     5062.45     82.08 o 
   3  10   1     1116.97     1144.12     29.03 o 
   4  10   1        3.40        6.39     10.08 o 
   5  10   1      693.67      721.79     30.92 o 
   6  10   1      123.28       91.26     13.37 o 
   7  10   1       72.99       48.97     13.19 o 
   8  10   1      482.82      462.52     33.09 o 
   9  10   1       44.95       38.51     24.15 o 
  10  10   1        0.13      -25.23     16.92 o 
  11  10   1       35.27       52.55     23.19 o 
  12  10   1       24.01       32.84     29.13 o 
 -12  11   1        2.32       23.54     24.67 o 
 -11  11   1       16.26        7.38     21.01 o 
 -10  11   1        0.01       14.55     22.04 o 
  -9  11   1        0.99       -3.32     27.83 o 
  -8  11   1       18.76       14.05     16.67 o 
  -7  11   1      325.35      333.82     47.49 o 
  -6  11   1        1.55       10.31     13.25 o 
  -5  11   1      182.73      188.60     21.02 o 
  -4  11   1      341.51      313.59     22.29 o 
  -3  11   1       90.92       97.64     14.77 o 
  -2  11   1       86.57      102.05     14.68 o 
  -1  11   1        0.52       -5.09      9.56 o 
   0  11   1       41.87       31.83     12.90 o 
   1  11   1        0.80       -5.83      9.31 o 
   2  11   1      148.04      157.90     15.36 o 
   3  11   1       33.52       30.19     10.62 o 
   4  11   1      258.84      279.86     30.25 o 
   5  11   1       17.13       10.45     11.79 o 
   6  11   1      434.62      441.08     30.48 o 
   7  11   1      170.75      158.72     31.73 o 
   8  11   1      213.94      152.14     24.56 o 
   9  11   1      103.32      150.72     27.72 o 
  10  11   1        6.42      -12.85     22.41 o 
  11  11   1        1.94       22.81     29.60 o 
  12  11   1       37.22       27.05     26.39 o 
 -12  12   1        9.05       22.74     25.15 o 
 -11  12   1       92.80       62.44     27.45 o 
 -10  12   1      233.06      246.64     37.97 o 
  -9  12   1        4.13      -16.39     19.85 o 
  -8  12   1       59.84       59.38     19.96 o 
  -7  12   1      224.50      266.95     34.22 o 
  -6  12   1       15.08        1.38     14.94 o 
  -5  12   1      323.18      345.20     31.69 o 
  -4  12   1      153.89      165.43     20.42 o 
  -3  12   1      480.74      555.53     28.78 o 
  -2  12   1      803.21      796.47     31.19 o 
  -1  12   1      658.27      641.74     30.20 o 
   0  12   1       39.09       31.96     11.95 o 
   1  12   1      591.47      626.62     29.21 o 
   2  12   1      229.76      222.26     19.02 o 
   3  12   1      590.61      605.80     28.88 o 
   4  12   1      129.43      116.91     20.71 o 
   5  12   1       28.01       42.96     14.00 o 
   6  12   1      182.65      200.52     24.75 o 
   7  12   1      498.93      545.06     45.41 o 
   8  12   1      105.72       90.49     22.39 o 
   9  12   1        1.23      -25.19     16.79 o 
  10  12   1       29.68        0.17     20.37 o 
  11  12   1        2.44      -23.01     21.37 o 
 -11  13   1       70.11       91.98     29.42 o 
 -10  13   1       93.97      124.79     31.30 o 
  -9  13   1       45.66       13.98     22.65 o 
  -8  13   1        4.00      -27.30     18.20 o 
  -7  13   1      130.47      113.68     25.13 o 
  -6  13   1       76.74       57.92     19.09 o 
  -5  13   1      862.70      927.45     50.54 o 
  -4  13   1      225.54      256.63     24.69 o 
  -3  13   1        5.16        9.63     13.39 o 
  -2  13   1      105.76      137.02     17.47 o 
  -1  13   1        3.02        0.61     11.57 o 
   0  13   1      189.68      233.92     19.97 o 
   1  13   1      115.50      114.30     16.08 o 
   2  13   1      448.71      430.98     25.78 o 
   3  13   1      238.13      276.41     21.83 o 
   4  13   1      953.85      968.78     43.45 o 
   5  13   1      749.98      821.13     37.78 o 
   6  13   1      110.94       96.19     20.50 o 
   7  13   1       82.57        7.84     19.72 o 
   8  13   1       42.73       25.45     25.16 o 
   9  13   1       78.15       87.18     26.40 o 
  10  13   1       22.98       33.27     22.38 o 
  11  13   1       33.82       15.93     22.12 o 
 -11  14   1        5.67       43.72     28.05 o 
 -10  14   1        1.73        2.63     26.17 o 
  -9  14   1       52.38       40.97     24.92 o 
  -8  14   1       43.91       14.60     47.13 o 
  -7  14   1       39.70       44.37     18.81 o 
  -6  14   1        0.43      -16.33     27.35 o 
  -5  14   1      260.48      256.96     30.53 o 
  -4  14   1        6.75       -5.39     13.32 o 
  -3  14   1       27.82        1.91     12.76 o 
  -2  14   1        0.62      -14.69     14.17 o 
  -1  14   1       52.72       60.59     15.04 o 
   0  14   1       16.52        3.84     11.39 o 
   1  14   1        0.86      -12.07     10.48 o 
   2  14   1      123.90      149.13     17.96 o 
   3  14   1       14.83       25.17     13.48 o 
   4  14   1        4.19      -17.55     13.82 o 
   5  14   1        6.71      -18.06     15.13 o 
   6  14   1       24.06       21.32     21.54 o 
   7  14   1       33.40        4.64     21.19 o 
   8  14   1      101.42      103.78     24.75 o 
   9  14   1       22.40        2.83     22.27 o 
  10  14   1       19.24       30.40     23.24 o 
 -10  15   1       13.96       -1.35     23.53 o 
  -9  15   1       38.64       51.77     27.57 o 
  -8  15   1       59.55       65.97     24.14 o 
  -7  15   1      217.57      231.36     32.73 o 
  -6  15   1       90.07       80.73     25.35 o 
  -5  15   1       78.80       82.60     23.29 o 
  -4  15   1      140.44      114.68     23.27 o 
  -3  15   1       42.79       36.45     15.38 o 
  -2  15   1        0.26       15.46     13.49 o 
  -1  15   1       35.60       27.06     13.82 o 
   0  15   1      141.62      136.56     19.11 o 
   1  15   1      190.72      171.15     21.67 o 
   2  15   1      206.36      264.15     23.51 o 
   3  15   1       54.38       50.47     15.23 o 
   4  15   1      115.42       91.75     23.40 o 
   5  15   1       85.37      105.37     24.56 o 
   6  15   1       16.21       -9.02     17.79 o 
   7  15   1       28.28       60.24     31.00 o 
   8  15   1       19.04       39.22     21.79 o 
   9  15   1      106.91      120.70     27.78 o 
  10  15   1        3.03        7.57     24.23 o 
  -9  16   1       57.43        6.00     23.30 o 
  -8  16   1       50.70       29.65     23.66 o 
  -7  16   1        0.81       -9.87     20.24 o 
  -6  16   1       75.15      111.76     38.01 o 
  -5  16   1       38.11       14.12     20.92 o 
  -4  16   1       87.69      107.24     24.16 o 
  -3  16   1       13.53       11.38     14.40 o 
  -2  16   1       55.37       72.42     17.16 o 
  -1  16   1       53.95       64.50     16.55 o 
   0  16   1       23.09       46.51     15.32 o 
   1  16   1       94.74      115.67     18.55 o 
   2  16   1       62.18       83.85     17.38 o 
   3  16   1      154.65      157.80     30.91 o 
   4  16   1       32.78       37.83     20.27 o 
   5  16   1        0.41      -25.35     16.90 o 
   6  16   1       41.58       39.42     21.27 o 
   7  16   1      139.11      168.91     39.36 o 
   8  16   1        4.37       12.39     21.57 o 
   9  16   1        2.20       28.61     22.98 o 
  -9  17   1        0.09      -25.73     24.54 o 
  -8  17   1       57.72       51.19     24.87 o 
  -7  17   1        0.83        1.52     27.61 o 
  -6  17   1        6.34      -17.58     26.35 o 
  -5  17   1      113.71      130.23     26.11 o 
  -4  17   1        5.60      -16.47     27.16 o 
  -3  17   1       42.77       10.84     14.88 o 
  -2  17   1        7.90        2.73     14.51 o 
  -1  17   1        0.06       -4.02     13.05 o 
   0  17   1        3.08       -3.03     13.28 o 
   1  17   1        1.39      -17.89     13.49 o 
   2  17   1       51.87       42.83     23.89 o 
   3  17   1       27.82       49.84     18.43 o 
   4  17   1       66.21       58.74     22.84 o 
   5  17   1       35.89       46.36     22.60 o 
   6  17   1        0.34       10.03     20.02 o 
   7  17   1        0.03       -9.80     40.94 o 
   8  17   1       16.32       -9.17     18.92 o 
  -8  18   1        0.55       -1.27     24.80 o 
  -7  18   1        9.43       22.27     24.71 o 
  -6  18   1        5.96       13.78     21.84 o 
  -5  18   1      112.81       98.02     28.01 o 
  -4  18   1       66.15       52.30     22.12 o 
  -3  18   1        1.51      -18.53     16.01 o 
  -2  18   1        0.43       -2.28     15.04 o 
  -1  18   1       24.00        6.80     15.05 o 
   0  18   1        3.05       13.82     16.26 o 
   1  18   1       21.86        8.16     15.95 o 
   2  18   1        7.11       17.15     20.39 o 
   3  18   1       11.20        6.42     17.31 o 
   4  18   1        2.19       31.77     22.12 o 
   5  18   1        3.78       -5.80     19.28 o 
   6  18   1        5.41      -27.80     18.53 o 
   7  18   1        1.90       22.60     20.71 o 
  -6  19   1       82.11       81.70     27.81 o 
  -5  19   1        3.26        7.26     23.52 o 
  -4  19   1       32.39       29.96     31.83 o 
  -3  19   1       34.00       50.36     18.71 o 
  -2  19   1       42.71       55.69     19.80 o 
  -1  19   1       24.35       32.38     18.41 o 
   0  19   1      185.34      182.31     28.48 o 
   1  19   1        0.36       -0.20     16.79 o 
   2  19   1        1.73       -1.88     23.21 o 
   3  19   1        0.20       10.32     22.30 o 
   4  19   1        1.19      -28.02     18.68 o 
   5  19   1        1.75        8.61     30.24 o 
   6  19   1        6.60       16.47     30.81 o 
  -5  20   1       11.74       33.00     32.39 o 
  -4  20   1       60.57       62.18     22.50 o 
  -3  20   1        0.47       -9.97     18.62 o 
  -2  20   1        1.73       -3.08     16.53 o 
  -1  20   1        1.57       -3.04     18.80 o 
   0  20   1       22.16       53.37     21.93 o 
   1  20   1       17.37        2.20     23.39 o 
   2  20   1       28.99       32.55     24.69 o 
   3  20   1       13.80       16.98     23.77 o 
   4  20   1        3.56       18.22     23.12 o 
  -1  21   1       12.20       73.58     29.00 o 
   0  21   1        3.62      -36.68     27.73 o 
   1  21   1        0.21      -37.03     24.69 o 
 -15   0   2       17.29      -44.41     29.61 o 
 -14   0   2       44.36      122.81     53.00 o 
 -13   0   2        0.35       12.36     25.20 o 
 -12   0   2      467.73      399.01     50.72 o 
 -11   0   2      972.27      877.79     69.03 o 
 -10   0   2       29.12       37.37     22.48 o 
  -9   0   2      875.97      835.92     61.19 o 
  -8   0   2       26.53        1.83     16.33 o 
  -7   0   2     1500.80     1527.17     66.00 o 
  -6   0   2      688.31      696.31     47.80 o 
  -5   0   2      719.29      697.56     64.51 o 
  -4   0   2     1949.16     2057.70     68.61 o 
  -3   0   2    23165.40    22763.18    492.99 o 
  -2   0   2    11401.55    11202.43    176.85 o 
  -1   0   2     2569.15     2579.70     43.08 o 
   0   0   2    21414.33    21355.25    260.97 o 
   1   0   2     4382.85     4359.38     70.91 o 
   2   0   2      101.34       98.27      9.51 o 
   3   0   2     1018.09      932.86     25.60 o 
   4   0   2        0.74        2.97      4.25 o 
   5   0   2     3044.58     2906.36    100.15 o 
   6   0   2     3563.00     3425.47     75.87 o 
   7   0   2      272.22      290.73     43.11 o 
   8   0   2     1000.06      961.91     38.12 o 
   9   0   2     2979.45     2704.55     87.52 o 
  10   0   2        0.58       14.99     26.32 o 
  11   0   2       60.78       92.47     38.38 o 
  12   0   2       92.28       73.46     39.84 o 
  13   0   2       43.36       25.58     38.01 o 
 -15   1   2       79.44      112.66     39.05 o 
 -14   1   2        1.23       14.08     22.11 o 
 -13   1   2        0.03       33.94     18.56 o 
 -12   1   2       37.28       15.25     17.92 o 
 -11   1   2        4.73       11.03     15.65 o 
 -10   1   2       51.52       48.53     16.81 o 
  -9   1   2      387.75      360.95     29.58 o 
  -8   1   2       28.20       34.30     13.25 o 
  -7   1   2     1075.96     1049.79     38.42 o 
  -6   1   2      175.57      149.95     17.60 o 
  -5   1   2     1016.15     1047.24     34.63 o 
  -4   1   2        1.13      -12.70      8.47 o 
  -3   1   2      543.60      487.92     20.86 o 
  -2   1   2      214.64      220.08     10.02 o 
  -1   1   2     8482.60     7960.05     80.53 o 
   0   1   2      117.55      118.24      5.29 o 
   1   1   2      935.48      850.69     16.40 o 
   2   1   2     1648.80     1614.11     25.69 o 
   3   1   2       66.26       62.06      9.08 o 
   4   1   2      123.76      148.23     10.17 o 
   5   1   2      509.58      494.86     14.28 o 
   6   1   2       71.77       55.69      7.58 o 
   7   1   2      984.25      919.17     28.96 o 
   8   1   2     1225.83     1304.05     34.79 o 
   9   1   2      509.51      468.51     32.84 o 
  10   1   2      114.20       96.39     25.38 o 
  11   1   2        4.87      -19.69     17.67 o 
  12   1   2       61.34       86.27     28.67 o 
  13   1   2      117.56      125.37     32.31 o 
 -15   2   2       34.08       59.63     45.87 o 
 -14   2   2        0.35       32.14     23.03 o 
 -13   2   2       30.66      103.79     22.10 o 
 -12   2   2       34.53       36.94     19.26 o 
 -11   2   2      195.72      224.40     26.85 o 
 -10   2   2        0.53      -10.02     14.16 o 
  -9   2   2      243.35      210.18     23.69 o 
  -8   2   2      117.73      131.94     19.01 o 
  -7   2   2     2545.40     2451.15     62.81 o 
  -6   2   2     1300.81     1312.67     41.69 o 
  -5   2   2      806.66      693.31     32.36 o 
  -4   2   2     2091.66     1986.43     47.95 o 
  -3   2   2      993.20      963.76     24.38 o 
  -2   2   2      402.30      327.85     15.99 o 
  -1   2   2     1047.77     1149.61     18.14 o 
   0   2   2       54.03       63.34      4.61 o 
   1   2   2     2937.69     2941.10     36.63 o 
   2   2   2    10003.66    10352.99    189.14 o 
   3   2   2      920.66      937.20     46.16 o 
   4   2   2     3677.41     3698.47     54.25 o 
   5   2   2      321.01      369.99     17.72 o 
   6   2   2      602.72      594.38     22.03 o 
   7   2   2      315.97      300.29     20.47 o 
   8   2   2      335.53      324.26     18.74 o 
   9   2   2      447.39      500.92     34.44 o 
  10   2   2       53.31       58.90     23.13 o 
  11   2   2        1.34      -24.59     16.53 o 
  12   2   2       79.87       85.48     27.76 o 
  13   2   2       23.12       25.63     33.44 o 
 -15   3   2       24.20       88.82     36.71 o 
 -14   3   2       36.84       33.59     25.04 o 
 -13   3   2        6.78       26.69     18.86 o 
 -12   3   2       22.05       17.00     17.55 o 
 -11   3   2      520.45      569.95     40.65 o 
 -10   3   2      118.88       85.99     22.42 o 
  -9   3   2       19.49       26.09     15.42 o 
  -8   3   2      116.29       93.92     17.59 o 
  -7   3   2        2.90       11.39     11.79 o 
  -6   3   2      599.72      479.25     38.77 o 
  -5   3   2     1604.49     1469.58     72.80 o 
  -4   3   2        0.03       -0.55      8.29 o 
  -3   3   2     2745.32     2544.64     49.22 o 
  -2   3   2      175.89      175.61     14.21 o 
  -1   3   2      846.68      997.27     18.43 o 
   0   3   2     1984.64     2150.63     27.94 o 
   1   3   2       35.33       47.36      6.20 o 
   2   3   2     1153.82     1141.03     36.59 o 
   3   3   2     5651.94     5470.93    111.76 o 
   4   3   2      285.50      272.92     12.75 o 
   5   3   2      331.79      415.62     26.79 o 
   6   3   2      292.96      293.76     19.31 o 
   7   3   2      384.48      451.12     28.38 o 
   8   3   2      927.62      948.41     56.24 o 
   9   3   2        4.49       -2.05     13.70 o 
  10   3   2       83.19      115.86     21.51 o 
  11   3   2       85.70      106.59     27.77 o 
  12   3   2      204.24      162.28     37.10 o 
  13   3   2       12.62       13.52     26.25 o 
 -14   4   2      100.10      141.64     31.71 o 
 -13   4   2      161.91      168.41     31.92 o 
 -12   4   2      206.43      247.06     29.45 o 
 -11   4   2       83.37      124.08     23.61 o 
 -10   4   2        0.90       11.06     15.54 o 
  -9   4   2       30.80       15.46     15.61 o 
  -8   4   2       10.13       10.91     13.32 o 
  -7   4   2       24.77       29.14     13.18 o 
  -6   4   2      337.12      318.52     24.33 o 
  -5   4   2     3341.24     3083.21     61.68 o 
  -4   4   2     1281.08     1126.94     44.15 o 
  -3   4   2      376.47      426.31     20.97 o 
  -2   4   2     1176.72     1054.13     24.69 o 
  -1   4   2     1153.30     1221.51     22.75 o 
   0   4   2     1929.82     2064.58     28.96 o 
   1   4   2        6.15       18.20      6.66 o 
   2   4   2     7361.59     7510.84    100.66 o 
   3   4   2     2480.81     2680.98     53.41 o 
   4   4   2     1777.21     1711.99     36.61 o 
   5   4   2       27.73       20.05      8.15 o 
   6   4   2       83.24       98.23     11.89 o 
   7   4   2      150.51      188.59     24.53 o 
   8   4   2      301.94      346.62     32.71 o 
   9   4   2      948.94      941.23     72.04 o 
  10   4   2      226.05      262.33     28.44 o 
  11   4   2      143.03      233.08    117.51 o 
  12   4   2        5.65       -5.07     21.47 o 
  13   4   2       21.92       18.00     26.38 o 
 -14   5   2        6.44       -6.03     21.97 o 
 -13   5   2        3.05       25.40     28.99 o 
 -12   5   2      101.61       89.24     22.34 o 
 -11   5   2       29.08       14.39     18.15 o 
 -10   5   2      208.76      227.59     32.25 o 
  -9   5   2        0.07        3.07     19.41 o 
  -8   5   2      109.57      111.89     19.40 o 
  -7   5   2       26.03       31.03     14.12 o 
  -6   5   2     1512.86     1517.75     41.92 o 
  -5   5   2     1903.57     2150.64     49.47 o 
  -4   5   2     1848.60     1629.55     39.90 o 
  -3   5   2      529.83      462.83     21.02 o 
  -2   5   2     1778.27     1907.87     35.23 o 
  -1   5   2     1384.76     1417.48     28.15 o 
   0   5   2      207.34      213.22     11.98 o 
   1   5   2     1200.35     1163.25     23.93 o 
   2   5   2      411.53      383.32     16.62 o 
   3   5   2      124.68       91.96      9.45 o 
   4   5   2     2183.57     2342.49     48.04 o 
   5   5   2      430.48      425.58     38.45 o 
   6   5   2       69.38       73.34     11.04 o 
   7   5   2      169.11      164.25     16.85 o 
   8   5   2       29.88       35.80     12.69 o 
   9   5   2        0.08       -2.32     15.13 o 
  10   5   2       39.84       28.83     24.37 o 
  11   5   2       85.94       71.54     26.43 o 
  12   5   2        5.15       -8.03     34.36 o 
  13   5   2        9.20      -18.99     22.73 o 
 -14   6   2       15.47       30.86     23.33 o 
 -13   6   2        0.23        6.81     20.45 o 
 -12   6   2       24.10       33.02     19.61 o 
 -11   6   2       55.95       47.30     18.97 o 
 -10   6   2        1.05        3.96     15.41 o 
  -9   6   2      420.28      458.58     34.64 o 
  -8   6   2      954.69      998.68     78.08 o 
  -7   6   2      121.93       89.64     17.39 o 
  -6   6   2      365.50      449.42     26.83 o 
  -5   6   2      646.06      669.82     30.43 o 
  -4   6   2      231.08      245.75     18.97 o 
  -3   6   2       35.13       42.55      9.50 o 
  -2   6   2       45.51       76.54     10.99 o 
  -1   6   2      173.26      170.06     12.35 o 
   0   6   2      574.30      516.30     18.73 o 
   1   6   2        3.77       -5.49      5.07 o 
   2   6   2     3006.45     3283.79     58.77 o 
   3   6   2     1195.18     1175.23     47.82 o 
   4   6   2        3.71        4.75      6.62 o 
   5   6   2      456.02      517.15     25.21 o 
   6   6   2      150.85      160.90     14.55 o 
   7   6   2      347.40      372.20     23.44 o 
   8   6   2        0.23       15.86     15.32 o 
   9   6   2      528.93      606.83     58.04 o 
  10   6   2      173.39      177.13     26.46 o 
  11   6   2        1.59       11.61     21.01 o 
  12   6   2        1.00       26.08     31.80 o 
  13   6   2        0.43      -17.22     24.32 o 
 -14   7   2        0.75       10.71     23.65 o 
 -13   7   2       15.77       29.20     24.42 o 
 -12   7   2      182.65      165.02     31.70 o 
 -11   7   2      532.08      503.57     40.79 o 
 -10   7   2     1084.21      995.97     97.76 o 
  -9   7   2      157.56      175.02     25.01 o 
  -8   7   2      962.20     1015.43     49.62 o 
  -7   7   2      283.76      252.46     25.23 o 
  -6   7   2      621.90      690.37     51.16 o 
  -5   7   2      315.28      361.82     24.18 o 
  -4   7   2      375.74      353.43     20.78 o 
  -3   7   2       79.91       89.29     11.38 o 
  -2   7   2     2178.03     1998.75     41.62 o 
  -1   7   2      177.18      156.95     17.06 o 
   0   7   2     1069.81     1036.10     27.94 o 
   1   7   2     2986.90     2935.69     45.01 o 
   2   7   2      316.85      316.52     18.49 o 
   3   7   2      179.33      161.03     16.13 o 
   4   7   2      284.24      339.37     16.43 o 
   5   7   2     1039.56     1005.10     27.87 o 
   6   7   2      175.94      204.08     15.72 o 
   7   7   2     2422.56     2338.20     63.53 o 
   8   7   2        0.11       -6.18     13.01 o 
   9   7   2       88.72       78.20     21.16 o 
  10   7   2        5.41        8.55     25.97 o 
  11   7   2       17.11        4.52     36.73 o 
  12   7   2       65.85      119.67     31.84 o 
  13   7   2       43.83       25.73     39.47 o 
 -14   8   2       43.54      103.41     31.59 o 
 -13   8   2        7.58        8.89     29.09 o 
 -12   8   2       44.55       43.70     23.93 o 
 -11   8   2      149.40      129.44     25.74 o 
 -10   8   2      168.51      178.99     27.28 o 
  -9   8   2       35.04       45.19     18.26 o 
  -8   8   2      222.01      252.43     46.90 o 
  -7   8   2       79.89       89.69     19.97 o 
  -6   8   2      260.04      265.61     26.20 o 
  -5   8   2     1064.28     1094.78     39.63 o 
  -4   8   2      819.05      887.69     30.85 o 
  -3   8   2       22.11       21.27     10.30 o 
  -2   8   2      605.25      576.01     26.43 o 
  -1   8   2      399.24      417.22     21.27 o 
   0   8   2      526.19      485.36     29.54 o 
   1   8   2      334.56      396.04     19.54 o 
   2   8   2      362.88      419.60     19.26 o 
   3   8   2     1461.57     1542.93     32.94 o 
   4   8   2       10.02        5.36      9.82 o 
   5   8   2       42.29       37.26      9.65 o 
   6   8   2      158.29      169.93     15.45 o 
   7   8   2        0.10       12.21     10.30 o 
   8   8   2        1.63        3.53     12.96 o 
   9   8   2      470.85      512.99     38.96 o 
  10   8   2        2.60       28.20     18.42 o 
  11   8   2       35.69        4.12     23.60 o 
  12   8   2        0.33        2.69     24.54 o 
 -13   9   2        4.16       -5.36     22.87 o 
 -12   9   2       93.43      107.30     31.22 o 
 -11   9   2       85.29       94.43     24.03 o 
 -10   9   2      224.87      331.68     36.35 o 
  -9   9   2       13.70      -11.29     24.90 o 
  -8   9   2      190.90      202.57     34.34 o 
  -7   9   2        5.84       10.09     15.55 o 
  -6   9   2      320.70      361.82     30.74 o 
  -5   9   2     1216.18     1341.28     38.42 o 
  -4   9   2     3900.62     3948.12     66.62 o 
  -3   9   2      542.40      585.73     27.38 o 
  -2   9   2     2803.22     2815.54     64.92 o 
  -1   9   2     3098.14     3104.15     58.51 o 
   0   9   2      725.88      684.87     23.63 o 
   1   9   2     6537.33     6514.38     89.78 o 
   2   9   2     2614.23     2534.73     43.38 o 
   3   9   2     1760.11     1645.00     42.78 o 
   4   9   2      237.91      273.84     17.89 o 
   5   9   2      408.58      403.99     37.26 o 
   6   9   2        9.65       25.33     10.34 o 
   7   9   2      733.58      705.15     31.75 o 
   8   9   2        4.36       38.11     18.53 o 
   9   9   2      283.89      316.74     32.77 o 
  10   9   2        6.15       20.60     18.49 o 
  11   9   2       12.70        0.80     21.25 o 
  12   9   2       13.55        8.88     32.89 o 
 -13  10   2       51.31      121.06     31.93 o 
 -12  10   2       51.91       29.28     25.22 o 
 -11  10   2       46.14       32.16     24.51 o 
 -10  10   2      177.12      205.80     30.81 o 
  -9  10   2      241.81      203.49     28.28 o 
  -8  10   2        2.11       -0.53     19.62 o 
  -7  10   2      466.98      414.64     38.99 o 
  -6  10   2        5.47       13.44     16.26 o 
  -5  10   2       10.52       15.79     13.00 o 
  -4  10   2      122.52      112.73     15.82 o 
  -3  10   2       10.35       -3.97     11.76 o 
  -2  10   2     1081.65     1113.68     43.51 o 
  -1  10   2      284.45      254.55     19.06 o 
   0  10   2      143.14      161.09     14.80 o 
   1  10   2      170.89      194.45     14.46 o 
   2  10   2     4519.32     4292.56     65.97 o 
   3  10   2      249.92      281.23     18.30 o 
   4  10   2     1170.63     1127.43     46.81 o 
   5  10   2      138.91      146.14     18.71 o 
   6  10   2       21.25       13.54     11.60 o 
   7  10   2       58.15       52.42     14.43 o 
   8  10   2       96.86       99.22     21.24 o 
   9  10   2      121.80      139.38     25.42 o 
  10  10   2       27.30       38.59     20.51 o 
  11  10   2       28.47       51.68     25.74 o 
  12  10   2       59.61       41.04     27.24 o 
 -12  11   2        0.53      -29.64     19.76 o 
 -11  11   2      321.31      380.54     45.49 o 
 -10  11   2        2.33        2.75     23.43 o 
  -9  11   2       88.73       66.16     23.62 o 
  -8  11   2      200.20      235.42     31.86 o 
  -7  11   2       95.33       82.01     22.05 o 
  -6  11   2     1169.93     1133.23     49.23 o 
  -5  11   2      591.15      588.46     34.80 o 
  -4  11   2      639.15      718.89     36.78 o 
  -3  11   2      138.03      158.81     22.72 o 
  -2  11   2       33.35       57.74     14.68 o 
  -1  11   2       30.03       23.82     17.41 o 
   0  11   2      150.74      157.31     15.29 o 
   1  11   2       74.57      120.67     13.69 o 
   2  11   2      199.89      170.36     17.56 o 
   3  11   2     1280.43     1292.27     36.51 o 
   4  11   2       95.71       92.99     16.83 o 
   5  11   2      330.91      363.19     48.75 o 
   6  11   2       15.83       -2.17     17.10 o 
   7  11   2       93.34       34.54     19.41 o 
   8  11   2       26.02       21.69     16.91 o 
   9  11   2      158.99      225.32     31.75 o 
  10  11   2        4.37        7.80     19.80 o 
  11  11   2       93.51      130.50     33.54 o 
 -12  12   2       36.51       72.65     42.06 o 
 -11  12   2      465.33      393.51     59.22 o 
 -10  12   2       57.32       68.09     31.07 o 
  -9  12   2      122.52       97.07     24.27 o 
  -8  12   2        0.05       -8.69     17.37 o 
  -7  12   2      690.90      744.80     47.17 o 
  -6  12   2      168.39      182.94     23.70 o 
  -5  12   2      311.39      384.02     29.93 o 
  -4  12   2       26.82       41.28     15.30 o 
  -3  12   2       16.60       23.45     14.59 o 
  -2  12   2      330.13      312.30     25.40 o 
  -1  12   2       20.34       25.52     11.95 o 
   0  12   2        0.14        3.94     10.34 o 
   1  12   2       17.30       25.43     10.88 o 
   2  12   2      686.86      614.73     26.60 o 
   3  12   2      285.82      308.55     23.87 o 
   4  12   2      643.01      622.39     48.43 o 
   5  12   2       26.97       21.22     16.10 o 
   6  12   2      349.62      374.71     37.04 o 
   7  12   2        8.77       16.59     20.00 o 
   8  12   2      352.20      310.58     38.59 o 
   9  12   2       69.06       61.76     27.31 o 
  10  12   2       53.08       92.28     26.30 o 
  11  12   2       14.24        2.07     23.58 o 
 -11  13   2       51.41        1.93     23.79 o 
 -10  13   2       18.71       38.94     27.45 o 
  -9  13   2       10.53       29.93     24.14 o 
  -8  13   2       34.75       33.44     22.00 o 
  -7  13   2      147.84      108.68     24.92 o 
  -6  13   2       18.83      -21.24     14.16 o 
  -5  13   2       12.95       16.67     14.50 o 
  -4  13   2      105.66      110.02     20.58 o 
  -3  13   2      295.04      291.34     26.63 o 
  -2  13   2      117.56      125.48     21.70 o 
  -1  13   2      536.10      551.46     29.10 o 
   0  13   2      237.25      202.69     18.94 o 
   1  13   2      146.14      135.84     16.48 o 
   2  13   2      198.67      180.61     20.85 o 
   3  13   2       30.44       28.92     16.22 o 
   4  13   2        4.21      -12.26     13.80 o 
   5  13   2      150.97      160.94     30.32 o 
   6  13   2        4.25       32.75     18.09 o 
   7  13   2       68.34      120.91     27.39 o 
   8  13   2      137.93      135.89     26.00 o 
   9  13   2       19.13       66.17     31.29 o 
  10  13   2       30.27        0.79     20.57 o 
 -11  14   2       37.58       29.49     26.92 o 
 -10  14   2       36.66       17.21     45.84 o 
  -9  14   2      286.23      432.19     48.51 o 
  -8  14   2       13.16        7.22     20.94 o 
  -7  14   2        0.76        6.55     18.61 o 
  -6  14   2       77.53      132.70     22.61 o 
  -5  14   2      240.59      265.61     25.25 o 
  -4  14   2       27.30       27.90     16.16 o 
  -3  14   2     1434.62     1442.85     53.57 o 
  -2  14   2      176.08      187.04     21.79 o 
  -1  14   2     1022.89     1015.39     39.58 o 
   0  14   2     1571.07     1586.34     45.14 o 
   1  14   2      427.17      401.84     25.40 o 
   2  14   2       24.86        5.99     16.10 o 
   3  14   2      285.83      333.14     34.50 o 
   4  14   2        2.90        0.12     16.98 o 
   5  14   2      234.40      207.69     28.27 o 
   6  14   2      303.75      265.80     35.45 o 
   7  14   2        3.20      -24.02     19.59 o 
   8  14   2       65.65       64.61     26.43 o 
   9  14   2       77.81       66.00     24.68 o 
  10  14   2        0.03        9.10     23.88 o 
 -10  15   2        5.18      -29.15     23.05 o 
  -9  15   2       18.84       10.21     25.74 o 
  -8  15   2        3.23       19.45     23.23 o 
  -7  15   2       15.45       30.94     19.53 o 
  -6  15   2       73.81       81.85     22.23 o 
  -5  15   2       10.42       15.36     18.79 o 
  -4  15   2        0.16       22.76     17.69 o 
  -3  15   2       29.02       21.64     14.93 o 
  -2  15   2       61.76       49.00     16.47 o 
  -1  15   2      134.79      148.39     24.49 o 
   0  15   2       18.12       -6.54     12.18 o 
   1  15   2      724.80      686.24     34.13 o 
   2  15   2       41.97       52.68     18.66 o 
   3  15   2       52.99       63.04     20.33 o 
   4  15   2       25.96       22.21     18.35 o 
   5  15   2       10.58       -3.05     18.12 o 
   6  15   2        4.75      -19.84     15.98 o 
   7  15   2       56.39       64.27     21.40 o 
   8  15   2       10.00      -22.37     16.27 o 
   9  15   2        1.82       12.28     20.81 o 
  -9  16   2       34.23       63.05     30.61 o 
  -8  16   2        4.02        5.04     25.18 o 
  -7  16   2       55.77       76.03     23.84 o 
  -6  16   2        0.81       -4.01     18.33 o 
  -5  16   2      265.56      293.89     31.14 o 
  -4  16   2      102.90       92.92     21.58 o 
  -3  16   2      183.54      162.81     21.83 o 
  -2  16   2       12.20       14.48     15.42 o 
  -1  16   2      134.08      101.13     19.63 o 
   0  16   2       93.43      142.52     19.92 o 
   1  16   2      140.28      136.81     19.24 o 
   2  16   2      128.46      160.75     22.16 o 
   3  16   2        9.66       18.69     15.88 o 
   4  16   2       42.98       15.57     18.93 o 
   5  16   2        7.07      -25.41     16.94 o 
   6  16   2       12.70        8.30     18.17 o 
   7  16   2       29.57       23.09     27.38 o 
   8  16   2        0.02      -24.90     16.60 o 
  -8  17   2       29.52       35.55     29.91 o 
  -7  17   2        8.24       35.05     23.94 o 
  -6  17   2      103.84       96.22     25.96 o 
  -5  17   2       59.64       52.47     20.96 o 
  -4  17   2       23.64       31.36     17.43 o 
  -3  17   2       42.60       22.35     16.10 o 
  -2  17   2       36.17       38.15     15.20 o 
  -1  17   2        0.54       13.47     14.60 o 
   0  17   2        0.95      -20.33     13.55 o 
   1  17   2       81.50       66.73     27.32 o 
   2  17   2       36.52       26.36     20.42 o 
   3  17   2      169.10      217.55     39.46 o 
   4  17   2       10.41      -10.08     18.71 o 
   5  17   2       58.58       82.05     24.32 o 
   6  17   2        0.02      -15.32     18.28 o 
   7  17   2       12.72        6.16     20.00 o 
  -7  18   2      118.32      123.34     31.62 o 
  -6  18   2        0.96       22.11     22.79 o 
  -5  18   2      131.64      151.05     24.68 o 
  -4  18   2       65.51       91.55     24.95 o 
  -3  18   2        0.18       -1.22     20.70 o 
  -2  18   2       91.63       69.93     19.49 o 
  -1  18   2       16.84        9.95     15.36 o 
   0  18   2        2.57        5.10     17.11 o 
   1  18   2       51.93       88.82     25.44 o 
   2  18   2       54.86       40.26     22.12 o 
   3  18   2        1.61       -0.85     19.30 o 
   4  18   2      217.81      252.87     36.24 o 
   5  18   2        3.88       24.42     28.10 o 
   6  18   2       33.67        0.84     21.08 o 
  -6  19   2      108.52       99.65     30.53 o 
  -5  19   2        4.69        2.89     18.38 o 
  -4  19   2        5.20      -17.29     16.65 o 
  -3  19   2       69.16      100.60     21.63 o 
  -2  19   2        9.80      -27.01     18.15 o 
  -1  19   2       45.33        6.14     22.69 o 
   0  19   2       34.06       84.50     24.81 o 
   1  19   2        6.91        5.44     22.86 o 
   2  19   2       35.28       11.15     21.67 o 
   3  19   2      111.41      147.17     40.30 o 
   4  19   2        6.25       -7.75     21.10 o 
   5  19   2       72.20       41.14     37.56 o 
  -4  20   2       21.85       13.79     21.45 o 
  -3  20   2       36.19        6.87     20.61 o 
  -2  20   2       84.99       76.83     27.49 o 
  -1  20   2        6.66       14.53     24.34 o 
   0  20   2      125.94      107.29     29.43 o 
   1  20   2        2.92       -4.85     23.89 o 
   2  20   2       68.87      120.41     29.39 o 
   3  20   2        2.65       29.24     23.93 o 
 -15   1   3        0.68        2.39     29.67 o 
 -14   1   3       93.69      115.36     26.16 o 
 -13   1   3       21.93       40.42     20.91 o 
 -12   1   3       98.15       94.00     23.95 o 
 -11   1   3        8.93       -3.25     16.65 o 
 -10   1   3      418.35      441.28     43.00 o 
  -9   1   3       72.97       71.77     18.87 o 
  -8   1   3      939.95     1001.83     47.86 o 
  -7   1   3      309.82      336.84     27.70 o 
  -6   1   3       33.29       42.16     13.46 o 
  -5   1   3      828.63      899.51     37.40 o 
  -4   1   3      108.33      197.09     18.72 o 
  -3   1   3     1284.91     1271.50     32.61 o 
  -2   1   3     4824.39     4802.43     66.18 o 
  -1   1   3     2444.50     2503.77     34.18 o 
   0   1   3      186.24      192.10      8.09 o 
   1   1   3     1761.55     1736.42     21.60 o 
   2   1   3     1864.64     1955.65     30.18 o 
   3   1   3     4868.57     5203.45     66.88 o 
   4   1   3        6.36        7.83      5.86 o 
   5   1   3       98.14       68.60     14.33 o 
   6   1   3      558.51      550.35     33.82 o 
   7   1   3      140.79      133.60     14.78 o 
   8   1   3       18.82       29.40      9.88 o 
   9   1   3      622.51      623.03     48.98 o 
  10   1   3       25.94        2.87     31.80 o 
  11   1   3      199.51      156.04     31.27 o 
  12   1   3        1.75        4.18     21.96 o 
  13   1   3        0.00        9.18     25.60 o 
 -15   2   3       11.98       12.02     24.84 o 
 -14   2   3       56.60       88.56     23.91 o 
 -13   2   3       51.82       65.82     22.34 o 
 -12   2   3        7.79       29.76     20.83 o 
 -11   2   3     1113.48     1034.81     55.60 o 
 -10   2   3      238.95      222.69     26.86 o 
  -9   2   3       83.50       74.69     18.63 o 
  -8   2   3       17.46       19.79     14.59 o 
  -7   2   3       13.90       10.15     12.85 o 
  -6   2   3       87.89      110.62     17.25 o 
  -5   2   3     2392.70     2309.10     60.64 o 
  -4   2   3      296.14      276.59     18.63 o 
  -3   2   3       63.34       58.67     10.96 o 
  -2   2   3     1117.11     1042.18     23.78 o 
  -1   2   3     1994.55     2023.65     31.59 o 
   0   2   3      459.31      417.92     11.18 o 
   1   2   3       21.98       11.04      5.22 o 
   2   2   3       34.39       33.01      5.78 o 
   3   2   3       18.76       14.62      5.37 o 
   4   2   3      149.91      140.55     11.80 o 
   5   2   3       14.73       14.27      7.01 o 
   6   2   3      454.02      438.59     19.53 o 
   7   2   3     1829.16     1729.43     38.92 o 
   8   2   3        3.77       -6.27     12.49 o 
   9   2   3        6.94        1.46     17.38 o 
  10   2   3      210.79      195.90     31.48 o 
  11   2   3       32.73       25.03     48.98 o 
  12   2   3      111.82      124.78     32.11 o 
  13   2   3       30.94       43.24     25.57 o 
 -14   3   3      158.45      138.66     34.42 o 
 -13   3   3        0.27      -14.56     17.89 o 
 -12   3   3        3.96       12.48     17.51 o 
 -11   3   3      183.11      165.21     25.87 o 
 -10   3   3      627.24      606.38     64.78 o 
  -9   3   3       17.28        0.91     14.80 o 
  -8   3   3      893.51      863.76     44.95 o 
  -7   3   3       49.26       39.51     15.04 o 
  -6   3   3     1612.27     1587.92     51.65 o 
  -5   3   3     2743.76     2896.70     62.85 o 
  -4   3   3     1437.77     1556.14     39.36 o 
  -3   3   3      775.36      777.17     26.48 o 
  -2   3   3     2598.55     2417.72     40.60 o 
  -1   3   3     1356.28     1362.72     26.80 o 
   0   3   3       52.51       37.27      5.62 o 
   1   3   3      278.30      321.13     13.13 o 
   2   3   3       86.82      105.18     10.00 o 
   3   3   3     3119.33     3143.92     56.07 o 
   4   3   3        4.53       23.83     12.53 o 
   5   3   3       97.53       97.53     11.19 o 
   6   3   3        5.25       10.44      7.86 o 
   7   3   3      177.13      212.89     17.18 o 
   8   3   3       45.53       29.94     14.40 o 
   9   3   3      817.76      837.96     51.10 o 
  10   3   3      134.88      172.48     47.15 o 
  11   3   3       12.00       -3.47     19.30 o 
  12   3   3        7.31       14.86     22.99 o 
  13   3   3       15.17       36.02     25.81 o 
 -14   4   3       22.44       48.23     24.38 o 
 -13   4   3        4.21        4.89     19.05 o 
 -12   4   3       11.75        9.23     18.57 o 
 -11   4   3       78.26       47.35     19.35 o 
 -10   4   3      181.86      176.99     26.91 o 
  -9   4   3      594.62      495.70     35.94 o 
  -8   4   3      141.86      126.63     20.19 o 
  -7   4   3      317.52      308.89     27.00 o 
  -6   4   3      862.08      910.82     47.70 o 
  -5   4   3       22.74       32.90     11.56 o 
  -4   4   3     2055.01     2081.36     47.83 o 
  -3   4   3     2436.39     2641.08     49.34 o 
  -2   4   3      489.03      569.67     20.85 o 
  -1   4   3      971.64      937.68     22.37 o 
   0   4   3      790.01      806.55     19.00 o 
   1   4   3      160.65      210.51     12.82 o 
   2   4   3     3613.92     3669.81     86.70 o 
   3   4   3      956.62     1082.45     29.50 o 
   4   4   3      198.24      225.50     43.13 o 
   5   4   3      215.91      257.05     30.16 o 
   6   4   3        2.77        3.81      9.65 o 
   7   4   3        4.26        2.91     11.98 o 
   8   4   3       67.52       97.84     17.68 o 
   9   4   3        0.12        4.03     18.32 o 
  10   4   3        0.07      -10.10     28.51 o 
  11   4   3        5.06        5.93     18.93 o 
  12   4   3       73.11       58.75     51.35 o 
  13   4   3        4.35      -16.81     22.74 o 
 -14   5   3       16.23       -6.98     21.87 o 
 -13   5   3       65.21       82.21     24.88 o 
 -12   5   3      266.53      265.28     32.27 o 
 -11   5   3        5.89      -18.82     20.73 o 
 -10   5   3      165.74      195.81     26.50 o 
  -9   5   3      733.92      740.92     44.87 o 
  -8   5   3       37.83       28.53     16.40 o 
  -7   5   3       60.22       55.10     16.46 o 
  -6   5   3      353.80      392.83     26.15 o 
  -5   5   3      172.70      210.86     18.87 o 
  -4   5   3      244.45      198.05     17.56 o 
  -3   5   3     2455.27     2383.71     47.10 o 
  -2   5   3       39.32       14.16      7.91 o 
  -1   5   3     1393.16     1329.10     28.20 o 
   0   5   3       86.52       78.55      8.79 o 
   1   5   3       55.72       32.15      7.30 o 
   2   5   3      540.82      507.79     22.17 o 
   3   5   3      129.05      162.92     21.85 o 
   4   5   3        6.96        7.52     23.76 o 
   5   5   3      275.02      307.92     35.15 o 
   6   5   3       90.41       69.37     16.84 o 
   7   5   3       23.07        1.35      9.12 o 
   8   5   3       77.57       83.26     17.72 o 
   9   5   3      110.16       90.38     24.47 o 
  10   5   3       53.83       38.50     22.11 o 
  11   5   3      135.72      118.98     28.87 o 
  12   5   3        0.04       -7.62     21.60 o 
 -14   6   3       18.98       12.95     22.43 o 
 -13   6   3        0.60        1.96     19.89 o 
 -12   6   3        2.47        1.10     19.28 o 
 -11   6   3      410.36      395.69     52.70 o 
 -10   6   3       44.26       55.71     21.05 o 
  -9   6   3      103.05       73.53     20.41 o 
  -8   6   3      181.84      149.34     23.43 o 
  -7   6   3      308.97      311.10     28.55 o 
  -6   6   3      469.55      374.49     31.02 o 
  -5   6   3       42.58       68.08     22.54 o 
  -4   6   3        8.34        1.20      9.89 o 
  -3   6   3        6.86       10.25      8.71 o 
  -2   6   3      146.31      122.51     13.22 o 
  -1   6   3      439.60      421.09     17.05 o 
   0   6   3      174.13      166.66     11.12 o 
   1   6   3      233.82      255.74     17.04 o 
   2   6   3       54.11       87.05      9.99 o 
   3   6   3       29.05       21.95      8.70 o 
   4   6   3        8.55       30.31     19.39 o 
   5   6   3        2.13       -2.07     10.80 o 
   6   6   3       40.16       47.58     13.31 o 
   7   6   3      177.72      195.86     16.65 o 
   8   6   3       22.42       47.56     16.91 o 
   9   6   3       13.83       -9.49     16.28 o 
  10   6   3        0.66       11.71     19.15 o 
  11   6   3        0.20       18.87     21.01 o 
  12   6   3       28.75       70.97     31.07 o 
 -14   7   3        0.35      -12.92     21.42 o 
 -13   7   3        5.04      -18.85     21.75 o 
 -12   7   3        0.10       -0.39     19.34 o 
 -11   7   3        0.93      -18.44     17.09 o 
 -10   7   3      408.39      451.19     38.30 o 
  -9   7   3       23.94       21.63     17.81 o 
  -8   7   3       68.67       95.45     20.28 o 
  -7   7   3        3.40      -13.71     12.08 o 
  -6   7   3      142.37      131.94     20.38 o 
  -5   7   3        4.28       41.41     29.12 o 
  -4   7   3      111.98      131.39     14.94 o 
  -3   7   3     2461.34     2725.30     69.20 o 
  -2   7   3       40.40       49.98     10.13 o 
  -1   7   3      495.27      508.72     20.30 o 
   0   7   3       20.86       20.80     11.65 o 
   1   7   3      208.86      213.06     12.91 o 
   2   7   3      107.69       87.96     12.56 o 
   3   7   3        2.56        0.52      8.38 o 
   4   7   3       11.48       20.00      8.93 o 
   5   7   3       29.10       27.19      8.86 o 
   6   7   3       47.35       29.07      8.84 o 
   7   7   3       20.10       11.65     11.48 o 
   8   7   3       15.73       10.28     19.05 o 
   9   7   3      221.25      196.21     37.29 o 
  10   7   3        5.76        4.09     31.98 o 
  11   7   3        6.18      -21.42     19.31 o 
  12   7   3        1.93       32.33     31.98 o 
 -13   8   3        2.19       45.50     26.92 o 
 -12   8   3       30.53       25.15     23.26 o 
 -11   8   3      452.51      458.44     54.34 o 
 -10   8   3      144.36      179.79     27.63 o 
  -9   8   3       27.74       26.71     18.17 o 
  -8   8   3       26.29       19.09     15.85 o 
  -7   8   3       59.29       41.71     17.36 o 
  -6   8   3      343.10      341.50     36.98 o 
  -5   8   3       17.82       16.75     14.05 o 
  -4   8   3      126.01      108.88     16.68 o 
  -3   8   3      329.38      369.82     23.88 o 
  -2   8   3      477.17      470.51     27.55 o 
  -1   8   3      127.58      124.81     12.76 o 
   0   8   3      120.04      152.28     12.73 o 
   1   8   3      132.47      150.13     21.15 o 
   2   8   3      374.70      352.23     27.31 o 
   3   8   3      275.34      250.27     17.78 o 
   4   8   3       28.55       28.12      9.84 o 
   5   8   3        7.63       15.90     18.46 o 
   6   8   3        1.38       14.70      8.71 o 
   7   8   3       25.13       14.27     10.70 o 
   8   8   3       33.07       21.11     16.22 o 
   9   8   3       12.56       39.69     17.27 o 
  10   8   3        1.19        2.11     18.82 o 
  11   8   3        0.05       -1.24     19.31 o 
  12   8   3       57.33       43.12     41.12 o 
 -13   9   3       40.36       95.14     30.78 o 
 -12   9   3       92.98       77.50     27.84 o 
 -11   9   3        8.08        3.58     19.73 o 
 -10   9   3        3.27       14.04     18.51 o 
  -9   9   3      211.17      224.18     43.79 o 
  -8   9   3       41.44       70.51     21.06 o 
  -7   9   3      324.51      309.84     33.34 o 
  -6   9   3      272.59      229.40     25.78 o 
  -5   9   3      368.87      380.62     39.83 o 
  -4   9   3      356.89      451.71     31.73 o 
  -3   9   3     1151.48     1193.13     35.77 o 
  -2   9   3      230.28      239.94     18.67 o 
  -1   9   3      147.46      156.03     18.19 o 
   0   9   3       99.93      117.78     11.47 o 
   1   9   3      797.77      738.74     34.26 o 
   2   9   3      692.03      711.43     29.88 o 
   3   9   3        1.41        5.63     10.94 o 
   4   9   3       40.02       52.03     12.35 o 
   5   9   3      229.66      241.12     18.63 o 
   6   9   3       31.67       39.38     10.64 o 
   7   9   3       22.79       12.70     13.40 o 
   8   9   3       10.99       18.16     14.44 o 
   9   9   3      131.77      137.20     23.98 o 
  10   9   3        1.01        8.68     21.09 o 
  11   9   3       24.37       66.07     26.45 o 
 -13  10   3        3.87       53.15     29.35 o 
 -12  10   3        0.47      -25.93     20.84 o 
 -11  10   3        8.43       -8.38     19.44 o 
 -10  10   3       27.09        7.55     19.02 o 
  -9  10   3      706.54      776.94     49.76 o 
  -8  10   3      134.40      122.36     24.43 o 
  -7  10   3      277.11      317.75     31.98 o 
  -6  10   3      368.89      436.41     42.63 o 
  -5  10   3       36.87       61.53     25.06 o 
  -4  10   3      120.51       80.30     15.00 o 
  -3  10   3       33.36       32.54     11.83 o 
  -2  10   3       50.41       39.61     12.97 o 
  -1  10   3      120.08      118.39     19.89 o 
   0  10   3      785.95      773.12     26.70 o 
   1  10   3        0.80        6.01      7.48 o 
   2  10   3        2.26       13.53      8.76 o 
   3  10   3      784.61      704.58     32.34 o 
   4  10   3        4.76       11.71     11.89 o 
   5  10   3       50.46       49.32     15.42 o 
   6  10   3        2.81      -17.94     15.34 o 
   7  10   3       25.91       22.71     16.92 o 
   8  10   3       38.24       65.54     17.86 o 
   9  10   3       60.89       95.72     21.93 o 
  10  10   3        7.11       50.20     23.74 o 
  11  10   3       22.52       17.10     24.16 o 
 -12  11   3       32.58        5.97     24.40 o 
 -11  11   3       38.01       34.82     26.30 o 
 -10  11   3       50.18       52.83     24.39 o 
  -9  11   3      199.96      170.72     28.78 o 
  -8  11   3       64.78       80.80     23.04 o 
  -7  11   3       50.03       52.38     28.07 o 
  -6  11   3        3.65       15.06     17.35 o 
  -5  11   3       14.06       15.46     21.79 o 
  -4  11   3       83.60       77.05     15.82 o 
  -3  11   3       44.70       49.72     13.46 o 
  -2  11   3       96.09       56.91     15.08 o 
  -1  11   3        0.09       -4.28     11.51 o 
   0  11   3      177.03      146.80     15.00 o 
   1  11   3      310.80      303.53     23.29 o 
   2  11   3      123.55      108.40     19.66 o 
   3  11   3      180.33      207.38     20.44 o 
   4  11   3        0.95       -3.09     13.60 o 
   5  11   3       19.71       41.10     15.71 o 
   6  11   3        8.95       15.65     14.59 o 
   7  11   3        0.01       42.76     35.49 o 
   8  11   3        1.02       35.52     21.37 o 
   9  11   3       11.58       26.98     19.29 o 
  10  11   3        3.48       20.09     21.44 o 
  11  11   3       12.42        8.72     35.82 o 
 -12  12   3        0.45       -6.57     24.06 o 
 -11  12   3      209.26      297.71     43.24 o 
 -10  12   3        4.69        3.38     21.28 o 
  -9  12   3       12.46       -3.20     18.43 o 
  -8  12   3       15.10      -12.99     18.78 o 
  -7  12   3        3.08        4.11     19.47 o 
  -6  12   3       27.96       50.56     20.20 o 
  -5  12   3      456.53      456.22     35.97 o 
  -4  12   3      719.40      749.10     44.31 o 
  -3  12   3       20.55       33.49     14.91 o 
  -2  12   3     1048.68     1054.50     45.98 o 
  -1  12   3        6.14       20.25     11.63 o 
   0  12   3      121.76      116.90     14.71 o 
   1  12   3       13.33       -1.18      9.49 o 
   2  12   3       49.52       65.17     13.61 o 
   3  12   3      462.95      451.77     37.76 o 
   4  12   3      711.65      695.24     66.00 o 
   5  12   3        2.02      -20.38     14.31 o 
   6  12   3       61.77       82.16     19.50 o 
   7  12   3       83.47       45.34     18.57 o 
   8  12   3        6.94       10.78     16.54 o 
   9  12   3        5.64       15.87     19.26 o 
  10  12   3        0.09       12.67     24.12 o 
 -11  13   3        4.74       13.55     24.59 o 
 -10  13   3       85.99       99.76     31.93 o 
  -9  13   3       96.82      113.79     27.45 o 
  -8  13   3      195.10      225.49     32.10 o 
  -7  13   3      197.80      169.40     28.94 o 
  -6  13   3       13.70       -1.19     17.49 o 
  -5  13   3       11.49       25.73     14.91 o 
  -4  13   3       10.06        4.10     13.18 o 
  -3  13   3       16.14       15.06     15.47 o 
  -2  13   3       14.27       -4.91     13.56 o 
  -1  13   3       18.28       -6.40     11.24 o 
   0  13   3        1.00       -8.00     11.14 o 
   1  13   3      394.61      415.37     25.77 o 
   2  13   3      897.95      726.28     65.16 o 
   3  13   3       35.14       67.28     19.40 o 
   4  13   3       25.41       22.34     20.21 o 
   5  13   3        0.39      -21.60     14.40 o 
   6  13   3       33.82       10.52     16.39 o 
   7  13   3       26.09        7.52     16.90 o 
   8  13   3        7.48       -3.57     16.14 o 
   9  13   3       88.02      119.35     24.68 o 
 -11  14   3       33.16       63.68     31.02 o 
 -10  14   3        8.95       50.37     27.48 o 
  -9  14   3        2.24      -14.88     20.15 o 
  -8  14   3       43.70       14.97     22.10 o 
  -7  14   3       16.42       -5.11     18.86 o 
  -6  14   3       14.83       -2.07     19.71 o 
  -5  14   3       53.89       39.29     16.61 o 
  -4  14   3      117.29      161.15     23.04 o 
  -3  14   3      109.02      118.09     25.58 o 
  -2  14   3       26.03       25.40     15.34 o 
  -1  14   3      156.65      162.29     18.85 o 
   0  14   3      440.20      489.31     36.34 o 
   1  14   3        3.11       -3.78     16.33 o 
   2  14   3      854.62      840.81     46.58 o 
   3  14   3      229.21      194.04     26.81 o 
   4  14   3        1.28       -2.09     17.15 o 
   5  14   3        0.02       20.69     18.27 o 
   6  14   3        7.85       -9.91     16.35 o 
   7  14   3        4.89       -4.96     17.09 o 
   8  14   3       16.02       13.01     17.45 o 
   9  14   3        3.51        5.55     18.46 o 
 -10  15   3        7.49      -11.17     27.53 o 
  -9  15   3        7.23       49.68     28.88 o 
  -8  15   3       99.62       92.43     43.36 o 
  -7  15   3       26.71       19.36     21.27 o 
  -6  15   3       19.91       15.21     27.17 o 
  -5  15   3       12.98       17.72     15.84 o 
  -4  15   3       38.76       39.49     17.27 o 
  -3  15   3      317.10      257.77     27.92 o 
  -2  15   3       65.08       66.79     16.59 o 
  -1  15   3       15.86       -2.01     14.64 o 
   0  15   3       26.38       66.12     16.19 o 
   1  15   3       73.80       69.68     15.79 o 
   2  15   3      401.66      373.66     35.48 o 
   3  15   3       20.09        7.67     17.31 o 
   4  15   3       66.10       50.78     19.97 o 
   5  15   3       41.94       29.20     19.54 o 
   6  15   3       42.58       25.51     18.75 o 
   7  15   3        7.86        3.54     18.39 o 
   8  15   3        3.63       24.95     19.97 o 
  -9  16   3        9.12       34.22     27.56 o 
  -8  16   3        0.68       -4.40     21.12 o 
  -7  16   3       23.45       29.17     23.48 o 
  -6  16   3       82.90      115.14     24.20 o 
  -5  16   3       25.02       61.54     19.39 o 
  -4  16   3        0.11        8.97     15.57 o 
  -3  16   3        0.24      -12.47     15.07 o 
  -2  16   3      144.07      135.31     21.57 o 
  -1  16   3        0.02        8.86     14.84 o 
   0  16   3        0.28      -14.08     13.54 o 
   1  16   3       20.97       43.13     20.67 o 
   2  16   3        0.16        7.92     17.77 o 
   3  16   3       91.15       84.39     22.69 o 
   4  16   3       63.50       11.62     22.21 o 
   5  16   3        0.70       23.97     20.27 o 
   6  16   3       10.49       32.01     20.57 o 
   7  16   3       57.94       44.48     25.64 o 
  -8  17   3       27.58       40.50     28.35 o 
  -7  17   3       14.47       -8.02     22.03 o 
  -6  17   3       26.54       47.08     20.28 o 
  -5  17   3       82.51      109.44     23.48 o 
  -4  17   3       30.44       52.84     17.51 o 
  -3  17   3        0.05       -7.33     14.27 o 
  -2  17   3       28.38       57.48     19.72 o 
  -1  17   3       17.24       32.58     17.06 o 
   0  17   3        0.05       -7.63     17.88 o 
   1  17   3       38.97       13.54     19.20 o 
   2  17   3       50.09       49.41     21.87 o 
   3  17   3        8.45       -3.50     18.71 o 
   4  17   3        4.36       -6.49     19.16 o 
   5  17   3       54.10       70.73     23.89 o 
   6  17   3        0.78        7.80     19.65 o 
  -7  18   3       26.44       77.77     33.00 o 
  -6  18   3        1.16       -0.94     20.84 o 
  -5  18   3        3.12      -21.58     21.44 o 
  -4  18   3       68.44       67.94     18.54 o 
  -3  18   3      131.99      173.65     26.35 o 
  -2  18   3        8.25       33.61     22.08 o 
  -1  18   3       67.66      100.88     26.71 o 
   0  18   3       43.96       26.03     22.39 o 
   1  18   3       29.01       12.41     20.74 o 
   2  18   3      174.09      134.31     27.95 o 
   3  18   3        8.41        3.08     20.41 o 
   4  18   3        0.20      -26.76     17.84 o 
   5  18   3        3.78       24.35     25.99 o 
  -5  19   3        7.68      -22.71     17.65 o 
  -4  19   3       24.16       62.16     28.10 o 
  -3  19   3      258.13      212.22     35.68 o 
  -2  19   3       21.14        0.57     24.53 o 
  -1  19   3      111.12      116.31     28.91 o 
   0  19   3        0.01        5.43     23.04 o 
   1  19   3      184.22      130.06     30.07 o 
   2  19   3      107.58       81.58     26.48 o 
   3  19   3       24.25       41.18     28.38 o 
  -3  20   3        0.49        1.86     36.56 o 
  -2  20   3       20.22      -23.45     22.28 o 
  -1  20   3        0.00       -9.08     21.81 o 
   0  20   3        2.98      -15.10     22.80 o 
   1  20   3        0.59      -19.22     21.67 o 
 -14   0   4       33.29        8.37     28.50 o 
 -13   0   4        0.69       14.02     28.14 o 
 -12   0   4      324.21      345.48     78.58 o 
 -11   0   4       48.18       58.60     35.27 o 
 -10   0   4        1.14       24.22     25.97 o 
  -9   0   4     1335.06     1464.63    129.20 o 
  -8   0   4       36.89       28.19     47.88 o 
  -7   0   4     1067.33      913.75     64.22 o 
  -6   0   4     2263.38     2186.09     86.23 o 
  -5   0   4     1788.93     1818.66     82.79 o 
  -4   0   4     1479.89     1357.52     48.81 o 
  -3   0   4    21875.52    23195.66    649.12 o 
  -2   0   4       22.76       34.60     17.09 o 
  -1   0   4      278.90      278.41     18.85 o 
   0   0   4       57.68      221.44     33.27 o 
   1   0   4       27.82       28.53      7.82 o 
   2   0   4       34.72       20.80      7.76 o 
   3   0   4     1107.42     1099.66     52.35 o 
   4   0   4      602.28      668.10     29.52 o 
   5   0   4     2935.94     2742.80     67.47 o 
   6   0   4     1442.79     1328.76     52.07 o 
   7   0   4      291.05      305.56     43.86 o 
   8   0   4      200.31      188.23     39.11 o 
   9   0   4        1.10        6.94     25.95 o 
  10   0   4       46.59        8.77     27.78 o 
  11   0   4      398.74      402.78     62.87 o 
  12   0   4        3.05       42.03     35.82 o 
 -14   1   4        2.57       -1.03     25.06 o 
 -13   1   4       34.48       36.60     20.77 o 
 -12   1   4       32.55       66.55     22.40 o 
 -11   1   4       81.24      110.33     28.19 o 
 -10   1   4       33.76       11.50     17.47 o 
  -9   1   4     2310.88     2358.02     71.71 o 
  -8   1   4        2.01       24.13     15.91 o 
  -7   1   4     2148.61     2179.02     63.30 o 
  -6   1   4       48.70       47.61     15.60 o 
  -5   1   4       29.50       32.63     12.01 o 
  -4   1   4      387.00      331.53     22.37 o 
  -3   1   4     5464.61     5405.62     83.59 o 
  -2   1   4     2489.10     2422.76     41.58 o 
  -1   1   4     3446.07     3236.67     43.74 o 
   0   1   4       63.31       82.98      7.41 o 
   1   1   4      558.92      589.12     16.00 o 
   2   1   4      261.31      303.82     16.07 o 
   3   1   4       51.84       54.18      8.80 o 
   4   1   4       43.86       35.07      7.29 o 
   5   1   4      660.42      727.85     22.58 o 
   6   1   4       83.33       94.99     13.50 o 
   7   1   4      373.25      448.10     35.85 o 
   8   1   4       47.37       32.60     27.23 o 
   9   1   4      120.24       99.09     25.15 o 
  10   1   4        0.86       -3.28     19.36 o 
  11   1   4       40.86       38.16     24.32 o 
  12   1   4        7.30      -27.86     20.00 o 
 -14   2   4       24.53       48.97     25.43 o 
 -13   2   4        0.34        6.12     19.69 o 
 -12   2   4        0.25      -13.88     19.57 o 
 -11   2   4       16.71       -1.70     16.05 o 
 -10   2   4      207.99      159.86     25.96 o 
  -9   2   4      790.90      731.81     44.88 o 
  -8   2   4      440.53      412.11     37.77 o 
  -7   2   4      836.36      906.43     84.83 o 
  -6   2   4        0.87       23.86     13.91 o 
  -5   2   4      310.26      320.70     22.99 o 
  -4   2   4      309.37      286.27     20.81 o 
  -3   2   4        1.03       13.16     13.34 o 
  -2   2   4      936.24      970.65     22.74 o 
  -1   2   4      293.28      300.89     13.70 o 
   0   2   4        2.30        3.50      5.74 o 
   1   2   4     1681.92     1603.49     25.72 o 
   2   2   4      823.63      777.48     18.79 o 
   3   2   4        5.61       -2.58      7.63 o 
   4   2   4        9.35       12.06      7.84 o 
   5   2   4       23.53        7.76      7.49 o 
   6   2   4        7.90        6.30      7.03 o 
   7   2   4      134.46      115.43     58.11 o 
   8   2   4      124.49      134.89     24.40 o 
   9   2   4      137.85      139.83     27.05 o 
  10   2   4       74.88       50.36     22.77 o 
  11   2   4        2.90       33.15     22.15 o 
  12   2   4        8.18      -32.37     21.58 o 
 -14   3   4       79.65       86.77     25.70 o 
 -13   3   4       14.07        6.99     20.69 o 
 -12   3   4       74.26       68.99     23.03 o 
 -11   3   4      235.10      232.53     29.96 o 
 -10   3   4      361.71      350.44     34.17 o 
  -9   3   4     1006.53      813.09     47.97 o 
  -8   3   4      891.51      878.69     47.40 o 
  -7   3   4      111.13      113.49     20.17 o 
  -6   3   4     2196.89     2042.00     58.39 o 
  -5   3   4     1413.00     1477.61     41.85 o 
  -4   3   4      121.23      165.94     16.92 o 
  -3   3   4      318.28      366.79     22.36 o 
  -2   3   4     1117.24     1222.23     26.01 o 
  -1   3   4      115.17      115.31      9.50 o 
   0   3   4     2223.78     2054.79     35.58 o 
   1   3   4      789.17      755.11     32.85 o 
   2   3   4      175.18      176.60     13.73 o 
   3   3   4      707.48      723.70     19.81 o 
   4   3   4      268.61      275.31     17.64 o 
   5   3   4        1.05       -9.15      7.79 o 
   6   3   4       15.21       -0.50      7.69 o 
   7   3   4        1.62        1.72      9.31 o 
   8   3   4      143.08      138.03     23.80 o 
   9   3   4      510.04      528.81     42.95 o 
  10   3   4        2.47      -21.23     28.33 o 
  11   3   4      101.50      113.10     26.91 o 
  12   3   4       17.38       40.88     26.50 o 
 -14   4   4       20.71       21.10     22.65 o 
 -13   4   4       74.51       78.82     24.43 o 
 -12   4   4       59.90       46.71     26.13 o 
 -11   4   4       13.41       17.74     18.33 o 
 -10   4   4       51.52       61.82     21.18 o 
  -9   4   4      840.88      678.40     43.66 o 
  -8   4   4      535.09      552.10     41.52 o 
  -7   4   4      982.19      956.41     47.53 o 
  -6   4   4       32.17       41.18     16.03 o 
  -5   4   4      537.75      500.06     32.19 o 
  -4   4   4      663.19      695.44     35.47 o 
  -3   4   4      763.23      928.27     30.57 o 
  -2   4   4      222.20      234.93     22.35 o 
  -1   4   4     1311.74     1314.72     26.16 o 
   0   4   4        0.21        0.16      4.65 o 
   1   4   4     1496.12     1468.20     33.88 o 
   2   4   4       39.93       31.24     12.08 o 
   3   4   4     1072.60     1216.17     53.70 o 
   4   4   4        0.11        9.51      8.93 o 
   5   4   4        5.75       12.32     10.72 o 
   6   4   4       67.71       66.96     21.03 o 
   7   4   4      314.04      295.64     18.00 o 
   8   4   4        6.45        7.73     32.16 o 
   9   4   4        6.88       20.69     18.04 o 
  10   4   4        2.18        7.86     20.01 o 
  11   4   4      138.67       67.15     26.30 o 
  12   4   4       15.46       36.42     23.47 o 
 -14   5   4       37.65       41.69     23.39 o 
 -13   5   4       77.06       43.56     22.98 o 
 -12   5   4       44.46       36.93     21.47 o 
 -11   5   4       19.82       14.33     19.32 o 
 -10   5   4       41.78        1.73     22.81 o 
  -9   5   4      576.56      572.50     41.77 o 
  -8   5   4       20.78        5.88     14.36 o 
  -7   5   4     1143.74     1129.12     52.96 o 
  -6   5   4      599.60      577.08     36.59 o 
  -5   5   4      125.88       96.79     24.95 o 
  -4   5   4     1608.03     1596.20     61.67 o 
  -3   5   4      247.53      242.82     17.90 o 
  -2   5   4     1151.14     1199.64     29.44 o 
  -1   5   4      143.28      155.18     11.08 o 
   0   5   4      792.77      739.09     20.77 o 
   1   5   4       49.06       50.13     10.03 o 
   2   5   4      207.79      221.31     13.91 o 
   3   5   4      359.35      422.69     34.42 o 
   4   5   4     1844.38     1707.62     58.24 o 
   5   5   4       81.46       71.45     13.82 o 
   6   5   4       59.98       27.34     21.64 o 
   7   5   4        0.21        5.14     19.92 o 
   8   5   4       34.07       21.97     23.21 o 
   9   5   4      164.51      147.58     36.55 o 
  10   5   4       24.34       27.33     20.40 o 
  11   5   4        8.75        7.79     25.22 o 
 -14   6   4       33.91       23.20     51.65 o 
 -13   6   4        0.05       27.42     21.17 o 
 -12   6   4       99.25       95.34     26.50 o 
 -11   6   4       19.52       23.50     19.00 o 
 -10   6   4      150.78      127.05     24.68 o 
  -9   6   4        4.51        2.19     19.73 o 
  -8   6   4     1256.44     1246.84     58.60 o 
  -7   6   4       38.98        7.26     16.25 o 
  -6   6   4      131.34      157.11     21.62 o 
  -5   6   4        6.56        5.87     14.51 o 
  -4   6   4      180.78      199.93     26.43 o 
  -3   6   4     1229.58     1193.75     33.83 o 
  -2   6   4      722.38      724.06     27.64 o 
  -1   6   4     1259.98     1300.30     32.92 o 
   0   6   4      948.40      977.05     35.35 o 
   1   6   4       80.52       79.16     11.84 o 
   2   6   4       16.99       15.16      8.15 o 
   3   6   4      184.21      216.63     26.30 o 
   4   6   4      529.59      583.91     81.69 o 
   5   6   4       59.19      113.44     22.39 o 
   6   6   4       87.36      126.95     16.18 o 
   7   6   4       37.21       37.57     23.62 o 
   8   6   4        0.15       -0.48     13.76 o 
   9   6   4       13.56       10.94     14.89 o 
  10   6   4        0.11       18.11     17.73 o 
  11   6   4       56.37       48.25     47.51 o 
 -13   7   4       95.96       65.95     25.15 o 
 -12   7   4       86.89       74.72     25.15 o 
 -11   7   4      448.61      514.63     43.72 o 
 -10   7   4      135.89      163.67     27.28 o 
  -9   7   4       82.40       71.20     24.95 o 
  -8   7   4      299.79      364.14     35.24 o 
  -7   7   4        3.94        4.92     14.61 o 
  -6   7   4      140.81      105.12     20.45 o 
  -5   7   4     1239.32     1296.95     46.72 o 
  -4   7   4      470.80      449.71     35.21 o 
  -3   7   4      580.96      618.84     30.96 o 
  -2   7   4     1982.18     1883.32     60.94 o 
  -1   7   4        2.27        2.63      8.52 o 
   0   7   4       74.01       29.99     10.76 o 
   1   7   4        4.32       -2.09     15.09 o 
   2   7   4       45.60       24.37     10.57 o 
   3   7   4       53.57       62.96     12.05 o 
   4   7   4      560.71      585.13     66.43 o 
   5   7   4       82.58      101.15     23.36 o 
   6   7   4       43.35       88.31     24.30 o 
   7   7   4      103.40      119.03     30.96 o 
   8   7   4      102.25      161.92     53.00 o 
   9   7   4        2.41       26.60     14.80 o 
  10   7   4       97.11      148.39     54.46 o 
  11   7   4       36.35      120.61     53.00 o 
 -13   8   4        0.41       20.75     22.02 o 
 -12   8   4       20.72        5.93     23.85 o 
 -11   8   4      138.73      135.97     28.52 o 
 -10   8   4       42.37       37.97     21.51 o 
  -9   8   4     1007.09      950.99     54.63 o 
  -8   8   4      573.35      543.23     55.81 o 
  -7   8   4       14.37       22.23     17.52 o 
  -6   8   4       96.36      110.81     21.62 o 
  -5   8   4       24.81       12.20     14.47 o 
  -4   8   4      203.57      197.82     21.05 o 
  -3   8   4     1019.36      998.56     38.94 o 
  -2   8   4      513.89      486.61     34.63 o 
  -1   8   4       15.65       12.63     11.96 o 
   0   8   4      929.02      952.25     34.28 o 
   1   8   4        0.22        6.83      8.87 o 
   2   8   4        0.16       15.05      9.82 o 
   3   8   4        0.14      -12.36      8.24 o 
   4   8   4      156.47      174.19     15.74 o 
   5   8   4        2.70        4.97     17.12 o 
   6   8   4      623.40      684.21     49.93 o 
   7   8   4       10.42        0.74     17.09 o 
   8   8   4       94.03      191.52     58.48 o 
   9   8   4       22.49      -33.63     36.55 o 
  10   8   4      136.34       99.05     51.54 o 
  11   8   4       61.56       46.42     51.17 o 
 -13   9   4        6.43      -14.74     24.02 o 
 -12   9   4        4.21       15.58     21.03 o 
 -11   9   4       27.77       43.40     22.53 o 
 -10   9   4       29.19       32.12     30.91 o 
  -9   9   4      210.77      193.62     29.23 o 
  -8   9   4       55.10       25.34     20.16 o 
  -7   9   4      292.55      254.03     30.44 o 
  -6   9   4      114.09       64.43     19.53 o 
  -5   9   4       31.24       40.63     18.03 o 
  -4   9   4     1079.21     1096.29     45.78 o 
  -3   9   4       32.63       29.15     13.66 o 
  -2   9   4       46.62       42.89     13.33 o 
  -1   9   4        0.03       -1.79      9.31 o 
   0   9   4      191.34      157.12     14.05 o 
   1   9   4       21.90       22.84     12.04 o 
   2   9   4     1009.26      917.21     51.44 o 
   3   9   4       69.80       64.80     12.79 o 
   4   9   4       41.74       40.25     11.00 o 
   5   9   4      100.07       87.57     14.26 o 
   6   9   4       36.86       28.50     22.25 o 
   7   9   4      123.03      150.55     31.20 o 
   8   9   4        0.06      -26.40     22.96 o 
   9   9   4        9.96       26.68     43.49 o 
  10   9   4        1.95      -40.20     38.74 o 
 -12  10   4      176.64      189.84     33.86 o 
 -11  10   4        9.48       -6.93     20.05 o 
 -10  10   4        2.15       -5.16     21.06 o 
  -9  10   4        1.39        6.22     18.75 o 
  -8  10   4       69.81       82.10     23.66 o 
  -7  10   4      224.17      180.66     27.51 o 
  -6  10   4      117.27      111.68     22.81 o 
  -5  10   4      599.02      624.86     41.35 o 
  -4  10   4      502.39      479.26     31.49 o 
  -3  10   4       70.42       69.01     17.00 o 
  -2  10   4      157.58      143.21     19.95 o 
  -1  10   4        0.89       11.63     10.55 o 
   0  10   4        6.49        1.57      6.94 o 
   1  10   4      477.79      450.94     20.39 o 
   2  10   4      888.82      877.02     36.90 o 
   3  10   4       39.95       34.08     27.59 o 
   4  10   4      174.52      222.35     26.43 o 
   5  10   4       34.05       26.09     12.67 o 
   6  10   4       21.92        5.67     12.01 o 
   7  10   4       22.43       42.04     18.46 o 
   8  10   4       15.01       32.99     12.85 o 
   9  10   4       11.85       20.06     29.19 o 
  10  10   4       45.09       25.22     48.25 o 
 -12  11   4       63.26       57.46     28.70 o 
 -11  11   4       78.06      116.33     29.04 o 
 -10  11   4        0.43      -23.42     17.77 o 
  -9  11   4       98.77       91.53     24.95 o 
  -8  11   4       74.28       32.77     21.32 o 
  -7  11   4        4.90       11.99     17.65 o 
  -6  11   4      720.88      724.25     45.69 o 
  -5  11   4      447.71      468.52     32.99 o 
  -4  11   4       19.95       41.80     17.13 o 
  -3  11   4       78.12      109.45     22.71 o 
  -2  11   4       22.47       27.62     13.68 o 
  -1  11   4       12.58       11.26     11.36 o 
   0  11   4      705.82      669.89     25.09 o 
   1  11   4      406.32      379.52     33.71 o 
   2  11   4      253.83      239.34     25.27 o 
   3  11   4      958.66      921.88     42.84 o 
   4  11   4        1.05       -0.07     13.32 o 
   5  11   4        0.61       -1.82     13.09 o 
   6  11   4      101.42       78.11     20.15 o 
   7  11   4        0.76        7.88     14.19 o 
   8  11   4       13.15       37.50     45.50 o 
   9  11   4       70.95       13.18     52.63 o 
  10  11   4        0.57      -22.29     29.98 o 
 -11  12   4        0.37      -26.16     17.44 o 
 -10  12   4        1.65      -27.84     20.04 o 
  -9  12   4        0.01      -17.02     23.32 o 
  -8  12   4        2.24       -9.85     21.89 o 
  -7  12   4      113.01       84.19     23.86 o 
  -6  12   4        1.69       28.32     19.74 o 
  -5  12   4       25.10       50.94     18.56 o 
  -4  12   4       41.59       35.52     19.09 o 
  -3  12   4       70.33       58.49     15.71 o 
  -2  12   4       44.87       45.93     16.51 o 
  -1  12   4      356.20      342.79     20.61 o 
   0  12   4        7.80       29.29     10.48 o 
   1  12   4      263.72      238.51     33.08 o 
   2  12   4      273.73      215.61     25.38 o 
   3  12   4        1.91       23.34     15.27 o 
   4  12   4       39.68       37.32     18.04 o 
   5  12   4       74.36       53.81     18.71 o 
   6  12   4        1.72       19.94     19.36 o 
   7  12   4       23.18       21.75     16.29 o 
   8  12   4       30.93       53.71     32.31 o 
   9  12   4       88.66       68.11     59.21 o 
 -11  13   4       16.49        3.83     26.69 o 
 -10  13   4       31.05       52.78     24.21 o 
  -9  13   4      129.53      152.58     29.61 o 
  -8  13   4       35.35       37.01     24.14 o 
  -7  13   4       77.64      114.71     31.64 o 
  -6  13   4       11.55       20.37     20.30 o 
  -5  13   4        0.01      -12.92     14.20 o 
  -4  13   4       31.15       19.30     16.86 o 
  -3  13   4      401.97      415.32     36.12 o 
  -2  13   4     1247.89     1172.47     54.08 o 
  -1  13   4      246.38      281.97     21.46 o 
   0  13   4      161.40      170.41     18.35 o 
   1  13   4       89.42       89.35     29.96 o 
   2  13   4       55.61       52.30     18.56 o 
   3  13   4       38.91       48.51     18.68 o 
   4  13   4      212.51      182.09     26.46 o 
   5  13   4       19.16       -5.47     18.25 o 
   6  13   4        3.58        9.12     15.32 o 
   7  13   4      113.82      120.36     35.13 o 
   8  13   4        1.98      -37.11     24.74 o 
 -10  14   4       17.26       62.17     27.60 o 
  -9  14   4      132.26      172.27     40.89 o 
  -8  14   4       28.03      -10.69     22.50 o 
  -7  14   4        7.87      -23.88     19.15 o 
  -6  14   4      113.26       96.01     25.29 o 
  -5  14   4       81.15       81.77     21.35 o 
  -4  14   4      424.02      455.02     34.97 o 
  -3  14   4      954.47      987.02     47.76 o 
  -2  14   4       77.49       85.32     16.09 o 
  -1  14   4       65.27       85.94     17.44 o 
   0  14   4        0.02       -9.50     10.77 o 
   1  14   4        1.16        2.69     17.53 o 
   2  14   4      222.08      209.06     28.15 o 
   3  14   4       86.11       65.46     25.90 o 
   4  14   4        2.18      -16.33     15.39 o 
   5  14   4       59.76       98.60     22.75 o 
   6  14   4      135.09      128.38     23.64 o 
   7  14   4        2.20       -4.07     15.62 o 
   8  14   4       35.39       48.61     53.00 o 
  -9  15   4       42.14       40.78     24.49 o 
  -8  15   4       30.00       49.41     23.48 o 
  -7  15   4       87.35      137.66     30.00 o 
  -6  15   4       19.95        7.65     21.69 o 
  -5  15   4        0.03       18.43     18.91 o 
  -4  15   4      152.16      170.21     23.48 o 
  -3  15   4        2.48       27.64     16.30 o 
  -2  15   4       30.75       44.16     15.95 o 
  -1  15   4       72.06       59.49     22.65 o 
   0  15   4       41.06       11.91     19.19 o 
   1  15   4        0.93      -10.72     16.04 o 
   2  15   4        0.03      -16.26     23.13 o 
   3  15   4        9.48        6.86     19.31 o 
   4  15   4       12.16       26.01     21.51 o 
   5  15   4      131.74      115.10     25.67 o 
   6  15   4       10.50       26.99     18.86 o 
   7  15   4       20.95       34.72     21.42 o 
  -8  16   4       85.16      135.27     31.16 o 
  -7  16   4       53.70       55.18     25.76 o 
  -6  16   4        6.98      -28.73     19.15 o 
  -5  16   4       82.39       99.88     23.52 o 
  -4  16   4       11.84       -8.62     19.05 o 
  -3  16   4      256.19      237.04     26.24 o 
  -2  16   4      101.68      101.33     27.04 o 
  -1  16   4        7.56       -0.18     18.84 o 
   0  16   4        0.90        6.96     23.74 o 
   1  16   4       36.98       90.09     24.30 o 
   2  16   4        7.44        9.41     20.42 o 
   3  16   4      189.83      199.02     40.52 o 
   4  16   4        0.16        7.53     17.69 o 
   5  16   4        8.68       18.39     20.39 o 
   6  16   4        0.91       -4.92     23.04 o 
  -7  17   4        6.02       46.21     25.49 o 
  -6  17   4       57.26       88.01     29.03 o 
  -5  17   4        8.94       10.46     22.89 o 
  -4  17   4        0.13        2.95     19.63 o 
  -3  17   4        1.21       -4.81     18.35 o 
  -2  17   4      163.00      131.23     26.30 o 
  -1  17   4       67.68       40.40     24.60 o 
   0  17   4      132.26      177.73     50.75 o 
   1  17   4        6.77       33.76     20.94 o 
   2  17   4       24.26       14.36     26.91 o 
   3  17   4       19.59       58.84     21.98 o 
   4  17   4       16.38       -0.36     24.48 o 
   5  17   4       35.73       -8.36     22.20 o 
  -6  18   4        6.06       -2.31     54.47 o 
  -5  18   4        3.80      -19.71     26.43 o 
  -4  18   4      122.53      111.16     27.36 o 
  -3  18   4        6.40        0.75     19.98 o 
  -2  18   4       54.92       37.02     22.42 o 
  -1  18   4      343.38      342.59     40.48 o 
   0  18   4       10.16       31.25     23.56 o 
   1  18   4      295.10      283.83     37.66 o 
   2  18   4      146.93      157.59     30.63 o 
   3  18   4      191.16      159.23     31.54 o 
  -4  19   4        7.16        7.54     21.76 o 
  -3  19   4        0.01      -28.61     19.07 o 
  -2  19   4       34.18       19.08     22.08 o 
  -1  19   4        0.08       -9.21     22.38 o 
   0  19   4       82.37       83.19     37.83 o 
   1  19   4       41.29       41.85     28.32 o 
 -14   1   5        2.07       28.12     22.66 o 
 -13   1   5       12.44       25.43     21.72 o 
 -12   1   5       30.00       45.76     22.19 o 
 -11   1   5       47.48       95.02     23.16 o 
 -10   1   5       57.14       55.28     21.61 o 
  -9   1   5      851.18      902.55     52.34 o 
  -8   1   5      980.10      927.83     50.74 o 
  -7   1   5       12.99        9.36     14.35 o 
  -6   1   5       17.11        8.85     14.07 o 
  -5   1   5        8.74        7.18     14.71 o 
  -4   1   5       12.90        5.98     10.04 o 
  -3   1   5      349.93      325.36     19.60 o 
  -2   1   5      182.99      170.61     16.55 o 
  -1   1   5      624.44      651.53     21.46 o 
   0   1   5      324.46      343.97     14.64 o 
   1   1   5      606.03      628.14     21.41 o 
   2   1   5      107.17      108.93     10.41 o 
   3   1   5      407.92      418.46     21.12 o 
   4   1   5        6.25        5.31      8.53 o 
   5   1   5       79.11       73.94     11.66 o 
   6   1   5      404.84      387.34     25.41 o 
   7   1   5      253.63      240.61     21.71 o 
   8   1   5        8.49       -4.34     13.30 o 
   9   1   5        0.21       41.41     22.59 o 
  10   1   5       27.80       53.03     23.00 o 
  11   1   5       57.97       57.16     24.98 o 
 -14   2   5       44.75       43.29     22.93 o 
 -13   2   5        7.96       42.99     21.95 o 
 -12   2   5      121.72      157.44     38.30 o 
 -11   2   5       54.47       99.24     24.20 o 
 -10   2   5       54.23       51.19     20.50 o 
  -9   2   5     1293.22     1189.90     76.44 o 
  -8   2   5      902.06      897.85     50.15 o 
  -7   2   5       27.24       40.73     16.88 o 
  -6   2   5      950.56      908.54     46.44 o 
  -5   2   5     1007.61      882.33     43.44 o 
  -4   2   5      306.05      317.77     21.00 o 
  -3   2   5        7.94        6.83      9.49 o 
  -2   2   5      578.14      614.97     25.20 o 
  -1   2   5      105.73      116.09     11.22 o 
   0   2   5     1257.80     1303.15     26.11 o 
   1   2   5       72.48       82.67     10.11 o 
   2   2   5       62.65       78.35     11.42 o 
   3   2   5      585.81      593.53     26.71 o 
   4   2   5      271.94      281.02     15.92 o 
   5   2   5      300.82      275.79     17.63 o 
   6   2   5       57.52       55.94     14.49 o 
   7   2   5       64.98       76.58     15.89 o 
   8   2   5      196.11      196.73     23.58 o 
   9   2   5      114.20       96.49     48.43 o 
  10   2   5        3.57        4.00     21.09 o 
  11   2   5        0.77      -29.91     19.94 o 
 -14   3   5       17.64       23.67     21.51 o 
 -13   3   5        3.92        1.25     20.36 o 
 -12   3   5        6.39       55.24     31.76 o 
 -11   3   5       36.31       28.47     19.89 o 
 -10   3   5       59.60       43.26     26.64 o 
  -9   3   5      199.35      253.89     30.58 o 
  -8   3   5     1082.80     1044.93     64.73 o 
  -7   3   5      162.75      139.72     21.59 o 
  -6   3   5      379.07      408.73     45.03 o 
  -5   3   5       15.29       20.25     14.36 o 
  -4   3   5      255.87      255.25     29.28 o 
  -3   3   5      337.87      335.09     20.30 o 
  -2   3   5      358.99      386.33     20.89 o 
  -1   3   5      225.20      221.00     13.49 o 
   0   3   5      652.93      661.59     21.31 o 
   1   3   5       32.22       33.34     10.27 o 
   2   3   5       87.80      100.68     10.85 o 
   3   3   5        6.07        6.20     11.77 o 
   4   3   5        0.54        3.42      6.81 o 
   5   3   5        8.64       14.17      6.81 o 
   6   3   5      257.79      238.75     18.60 o 
   7   3   5       16.09       17.14     11.74 o 
   8   3   5        1.49       -1.98     12.51 o 
   9   3   5        2.82       -8.85     14.31 o 
  10   3   5        1.83       -0.28     19.04 o 
  11   3   5        0.18      -10.96     37.28 o 
 -14   4   5        3.97       -2.60     21.03 o 
 -13   4   5        0.14        0.82     21.14 o 
 -12   4   5       42.05       30.39     22.60 o 
 -11   4   5        0.39      -23.46     15.64 o 
 -10   4   5      165.55      166.00     28.12 o 
  -9   4   5      684.17      613.11     49.38 o 
  -8   4   5      262.89      234.56     28.64 o 
  -7   4   5      664.08      649.74     41.39 o 
  -6   4   5      218.66      258.00     26.62 o 
  -5   4   5        6.32        7.22     13.42 o 
  -4   4   5       18.00       -0.20     12.32 o 
  -3   4   5      562.06      613.18     44.10 o 
  -2   4   5      208.89      219.48     15.09 o 
  -1   4   5      438.32      432.60     17.90 o 
   0   4   5      121.57      129.84     10.35 o 
   1   4   5        0.05       -7.73      9.62 o 
   2   4   5       59.22       43.35      9.89 o 
   3   4   5       10.84        4.80      7.67 o 
   4   4   5      146.54      174.85     23.11 o 
   5   4   5        0.06        3.03     11.87 o 
   6   4   5       82.59       61.62     21.93 o 
   7   4   5       11.22       16.95     15.64 o 
   8   4   5        9.02      -11.47     22.92 o 
   9   4   5       61.93       48.03     28.80 o 
  10   4   5        5.49      -20.47     35.82 o 
  11   4   5       10.65       -2.92     39.84 o 
 -13   5   5      208.32      197.64     33.71 o 
 -12   5   5      356.05      317.50     37.24 o 
 -11   5   5       25.12       58.63     28.81 o 
 -10   5   5       19.04       36.49     22.44 o 
  -9   5   5      457.02      439.26     38.59 o 
  -8   5   5        3.39        8.97     16.79 o 
  -7   5   5      466.67      474.05     40.67 o 
  -6   5   5      336.58      355.29     31.15 o 
  -5   5   5      670.63      648.40     38.55 o 
  -4   5   5     1510.71     1432.91     47.85 o 
  -3   5   5     1370.77     1425.48     41.94 o 
  -2   5   5     1873.04     1763.04     39.79 o 
  -1   5   5       76.02       91.71     10.61 o 
   0   5   5       93.56       96.85     12.43 o 
   1   5   5      367.26      383.82     24.68 o 
   2   5   5      694.56      710.21     24.80 o 
   3   5   5      199.35      164.96     18.08 o 
   4   5   5       38.02       38.04     17.34 o 
   5   5   5      102.32      105.24     21.74 o 
   6   5   5       60.20       40.12     21.60 o 
   7   5   5       61.37       29.00     24.88 o 
   8   5   5        1.54      -18.03     21.44 o 
   9   5   5        2.70        3.24     27.05 o 
  10   5   5       12.94      -12.61     26.49 o 
 -13   6   5       18.93       15.51     22.76 o 
 -12   6   5        0.08        5.31     24.11 o 
 -11   6   5       39.36       75.77     23.72 o 
 -10   6   5       20.75       18.42     19.32 o 
  -9   6   5      727.61      736.79     48.50 o 
  -8   6   5      212.74      201.68     27.75 o 
  -7   6   5      669.75      641.32     42.13 o 
  -6   6   5      273.98      308.14     31.86 o 
  -5   6   5       12.56       21.02     24.43 o 
  -4   6   5      269.13      308.29     27.45 o 
  -3   6   5      244.28      248.91     21.81 o 
  -2   6   5     1217.03     1263.95     38.74 o 
  -1   6   5      210.21      239.73     14.65 o 
   0   6   5      103.11      108.44     11.40 o 
   1   6   5       17.53       10.14     10.46 o 
   2   6   5       99.17       91.63     16.22 o 
   3   6   5       81.87       64.82     20.30 o 
   4   6   5       16.44       31.46     19.73 o 
   5   6   5      369.89      377.88     35.25 o 
   6   6   5        0.35      -14.04     38.56 o 
   7   6   5       39.75       43.44     27.39 o 
   8   6   5       17.55       17.90     44.41 o 
   9   6   5       60.61       70.74     31.14 o 
  10   6   5       19.16      -15.23     27.60 o 
 -13   7   5        1.28        7.72     20.73 o 
 -12   7   5        9.98       35.72     26.06 o 
 -11   7   5       15.99       27.35     21.91 o 
 -10   7   5      128.61      141.78     28.59 o 
  -9   7   5       57.27       52.01     20.85 o 
  -8   7   5       10.87        6.63     16.65 o 
  -7   7   5      307.39      369.84     33.35 o 
  -6   7   5       62.12       88.59     20.54 o 
  -5   7   5       92.23       85.32     19.61 o 
  -4   7   5        9.11       -0.29     11.43 o 
  -3   7   5       31.62       23.56     13.36 o 
  -2   7   5        2.92       22.46     11.75 o 
  -1   7   5       93.51       79.39     10.82 o 
   0   7   5       97.89      120.69     15.84 o 
   1   7   5       51.71       21.01     11.66 o 
   2   7   5        0.03        9.76     14.16 o 
   3   7   5       35.48       22.19     12.59 o 
   4   7   5        0.32        9.81     31.54 o 
   5   7   5       10.51       38.96     20.98 o 
   6   7   5       69.28       46.47     27.46 o 
   7   7   5        1.37       -8.49     23.87 o 
   8   7   5       11.67       -7.69     25.22 o 
   9   7   5       10.91       -8.69     26.52 o 
  10   7   5        1.17        0.81     26.90 o 
 -13   8   5        4.82      -15.42     22.68 o 
 -12   8   5        7.73       21.66     23.40 o 
 -11   8   5      152.25      142.91     29.23 o 
 -10   8   5       27.43       57.95     22.16 o 
  -9   8   5      163.34      233.34     31.69 o 
  -8   8   5       13.22        9.82     17.84 o 
  -7   8   5      231.25      277.66     45.32 o 
  -6   8   5       65.97       49.28     19.24 o 
  -5   8   5       35.82       42.81     17.90 o 
  -4   8   5        2.58       17.81     13.63 o 
  -3   8   5        4.12       16.97     12.54 o 
  -2   8   5     1833.98     1679.09     46.64 o 
  -1   8   5       55.91       64.24     10.34 o 
   0   8   5        7.71        3.55     13.42 o 
   1   8   5       84.47       98.10     15.23 o 
   2   8   5       18.05       13.19     11.19 o 
   3   8   5       75.31      109.02     18.85 o 
   4   8   5      230.16      214.59     31.25 o 
   5   8   5       54.72       33.82     21.58 o 
   6   8   5       15.42       10.02     18.68 o 
   7   8   5       15.08        6.56     23.88 o 
   8   8   5        0.41        2.70     24.79 o 
   9   8   5       57.39       28.01     30.19 o 
  10   8   5       10.62       15.85     29.05 o 
 -12   9   5      142.55      153.53     33.60 o 
 -11   9   5        7.21      -20.42     19.60 o 
 -10   9   5        3.80      -14.98     18.38 o 
  -9   9   5       62.95       87.55     24.04 o 
  -8   9   5       35.54        4.19     19.41 o 
  -7   9   5      336.94      326.09     33.58 o 
  -6   9   5      110.74      101.48     22.34 o 
  -5   9   5      124.27       90.18     25.90 o 
  -4   9   5      736.99      684.13     37.39 o 
  -3   9   5     1012.83      948.07     41.98 o 
  -2   9   5      401.84      394.05     35.46 o 
  -1   9   5      714.05      706.49     31.88 o 
   0   9   5        0.01       -2.96     14.44 o 
   1   9   5      652.47      628.82     36.85 o 
   2   9   5      429.66      445.72     33.34 o 
   3   9   5       19.29       12.96     13.02 o 
   4   9   5       39.79        6.65     17.94 o 
   5   9   5       62.99      155.99     79.07 o 
   6   9   5      162.15      203.83     38.14 o 
   7   9   5        3.09      -12.22     24.12 o 
   8   9   5        0.42       23.59     28.80 o 
   9   9   5        0.06      -30.14     24.94 o 
 -12  10   5       15.40        6.25     24.92 o 
 -11  10   5        0.25      -27.64     18.43 o 
 -10  10   5        1.50       36.54     22.68 o 
  -9  10   5      270.20      282.51     35.62 o 
  -8  10   5       16.95        7.83     18.24 o 
  -7  10   5      218.51      255.83     50.59 o 
  -6  10   5       31.64       43.31     20.23 o 
  -5  10   5        0.12       -9.62     15.60 o 
  -4  10   5      132.29      141.65     20.49 o 
  -3  10   5      764.62      724.41     37.95 o 
  -2  10   5        9.31      -10.71     11.82 o 
  -1  10   5     1157.46     1094.37     39.72 o 
   0  10   5      278.49      288.71     28.16 o 
   1  10   5       33.76       32.57     16.97 o 
   2  10   5       27.01       55.76     17.01 o 
   3  10   5        0.30       -1.03     13.14 o 
   4  10   5        6.59       16.22     12.40 o 
   5  10   5      393.67      361.20     59.08 o 
   6  10   5        0.01       29.68     23.37 o 
   7  10   5        3.80        0.37     32.16 o 
   8  10   5        0.57      -14.32     24.81 o 
   9  10   5       68.56       43.67     35.07 o 
 -11  11   5       31.24       57.49     42.52 o 
 -10  11   5       34.53       72.22     25.11 o 
  -9  11   5       35.33       42.49     28.75 o 
  -8  11   5      203.41      148.94     31.49 o 
  -7  11   5       72.74       81.61     23.70 o 
  -6  11   5       79.98       51.07     20.91 o 
  -5  11   5       10.21       12.22     19.84 o 
  -4  11   5        5.67       -2.25     15.90 o 
  -3  11   5       67.60       63.03     16.81 o 
  -2  11   5       97.88       78.53     19.62 o 
  -1  11   5      180.97      192.62     26.41 o 
   0  11   5       31.52       48.13     18.74 o 
   1  11   5        4.19      -21.00     14.34 o 
   2  11   5        0.12        2.40     14.88 o 
   3  11   5        1.64        4.46     11.26 o 
   4  11   5       32.94       41.64     17.36 o 
   5  11   5       52.14       65.00     11.69 o 
   6  11   5       10.27      -21.84     31.55 o 
   7  11   5        0.55        6.50     61.40 o 
   8  11   5        0.06      -19.16     27.88 o 
 -11  12   5       65.11       35.81     28.86 o 
 -10  12   5        6.33       -1.55     21.07 o 
  -9  12   5       16.92      -10.02     25.85 o 
  -8  12   5       25.38       -2.79     20.10 o 
  -7  12   5       93.30       85.90     24.43 o 
  -6  12   5       72.90       55.98     22.63 o 
  -5  12   5      329.49      339.26     30.52 o 
  -4  12   5       85.94       99.50     23.69 o 
  -3  12   5       72.88       86.68     20.53 o 
  -2  12   5      265.47      252.38     32.08 o 
  -1  12   5      138.33      157.97     18.22 o 
   0  12   5      719.13      716.10     71.54 o 
   1  12   5      217.25      158.18     20.74 o 
   2  12   5        1.01        0.06     13.35 o 
   3  12   5      100.49      150.58     18.24 o 
   4  12   5      293.63      264.91     25.75 o 
   5  12   5        0.00        2.86     13.53 o 
   6  12   5        0.46       24.89     24.93 o 
   7  12   5       11.26       -2.41     26.66 o 
   8  12   5        0.38       41.40     45.14 o 
 -10  13   5        4.62       34.76     23.13 o 
  -9  13   5       38.24       36.02     26.22 o 
  -8  13   5        0.03       10.30     21.68 o 
  -7  13   5       13.48        6.24     20.08 o 
  -6  13   5        6.08      -17.28     26.22 o 
  -5  13   5        2.86       12.14     17.06 o 
  -4  13   5      186.40      193.86     25.09 o 
  -3  13   5      107.75      155.87     27.69 o 
  -2  13   5       34.38       26.38     20.50 o 
  -1  13   5      537.71      532.30     47.68 o 
   0  13   5      184.83      187.93     23.70 o 
   1  13   5      128.90      102.30     19.49 o 
   2  13   5      104.23       73.64     16.69 o 
   3  13   5        0.88       -3.98     15.64 o 
   4  13   5       45.71        8.31     16.62 o 
   5  13   5        0.42       18.52     15.63 o 
   6  13   5      116.04      102.31     36.61 o 
   7  13   5        2.21       27.62     32.94 o 
  -9  14   5        8.23       49.96     25.70 o 
  -8  14   5        1.15       12.31     21.73 o 
  -7  14   5        5.72       -8.02     19.97 o 
  -6  14   5       24.53       12.34     22.29 o 
  -5  14   5       72.80       79.09     22.28 o 
  -4  14   5       30.78      -12.04     18.53 o 
  -3  14   5        1.67       18.89     24.32 o 
  -2  14   5       25.62       44.72     22.69 o 
  -1  14   5       69.39       58.42     23.73 o 
   0  14   5       44.53       61.93     25.09 o 
   1  14   5        0.42       -2.88     15.49 o 
   2  14   5        9.85       -9.71     14.64 o 
   3  14   5       28.40       20.49     17.19 o 
   4  14   5        4.12       42.88     48.80 o 
   5  14   5        0.38       -5.85     22.32 o 
   6  14   5        1.68       10.20     27.25 o 
  -9  15   5        6.33        7.48     23.68 o 
  -8  15   5       48.73       59.45     26.45 o 
  -7  15   5        0.95       -0.68     20.47 o 
  -6  15   5        4.23       -7.62     21.12 o 
  -5  15   5       23.50       21.29     22.55 o 
  -4  15   5        4.85      -19.34     19.83 o 
  -3  15   5        5.16      -12.96     20.03 o 
  -2  15   5      161.47      174.99     57.19 o 
  -1  15   5        6.96      -17.62     15.11 o 
   0  15   5        0.57      -11.52     15.54 o 
   1  15   5       84.52       79.60     20.08 o 
   2  15   5        0.09       21.92     18.25 o 
   3  15   5        1.72       14.49     22.53 o 
   4  15   5       56.46       55.81     28.15 o 
   5  15   5       29.38       22.50     19.34 o 
  -7  16   5        2.15        7.14     27.69 o 
  -6  16   5       54.49       60.25     32.88 o 
  -5  16   5       53.21       51.31     24.91 o 
  -4  16   5        7.81       48.19     23.99 o 
  -3  16   5       22.51        4.21     32.29 o 
  -2  16   5       16.76       15.35     21.85 o 
  -1  16   5        8.37        1.66     18.46 o 
   0  16   5      179.15      196.57     27.36 o 
   1  16   5        0.50      -22.20     15.70 o 
   2  16   5        1.61        8.58     18.36 o 
   3  16   5       31.50       44.02     29.17 o 
   4  16   5        0.77        0.62     31.82 o 
  -6  17   5        2.69       53.00     32.25 o 
  -5  17   5        5.18       12.74     25.30 o 
  -4  17   5       62.68       20.74     24.47 o 
  -3  17   5       20.72       24.37     24.01 o 
  -2  17   5       14.68       16.27     24.25 o 
  -1  17   5        0.38      -15.10     17.21 o 
   0  17   5      117.01      100.28     24.28 o 
   1  17   5        0.70       17.56     18.31 o 
   2  17   5        2.09      -17.66     18.70 o 
   3  17   5        5.49        0.20     23.70 o 
  -4  18   5        7.68      -30.24     26.91 o 
  -3  18   5        7.07        3.38     25.58 o 
  -2  18   5        1.79      -32.11     21.41 o 
  -1  18   5        0.28        4.98     21.15 o 
   0  18   5        5.01       13.60     22.12 o 
   1  18   5        4.29      -10.23     19.59 o 
 -13   0   6       40.64       75.48     41.85 o 
 -12   0   6        7.04        4.29     27.08 o 
 -11   0   6      177.44      187.98     45.71 o 
 -10   0   6        1.93        3.10     26.93 o 
  -9   0   6        0.32      -21.37     23.32 o 
  -8   0   6       83.62      130.70     42.58 o 
  -7   0   6      597.31      578.28     58.07 o 
  -6   0   6      677.80      814.90     64.56 o 
  -5   0   6       49.63       36.26     24.49 o 
  -4   0   6        1.38        4.77     27.23 o 
  -3   0   6      664.92      687.51     42.17 o 
  -2   0   6      430.52      434.97     32.78 o 
  -1   0   6     1093.82     1107.53     43.10 o 
   0   0   6        4.39       -9.48     10.75 o 
   1   0   6      847.97      840.14     32.92 o 
   2   0   6      862.11      885.37     40.18 o 
   3   0   6      444.10      440.41     39.29 o 
   4   0   6       15.87       27.38     20.34 o 
   5   0   6       35.24       30.86     54.09 o 
   6   0   6      745.70      780.45     52.12 o 
   7   0   6       22.92       39.19     21.93 o 
   8   0   6        5.55       12.43     28.14 o 
   9   0   6       17.54       17.91     31.07 o 
  10   0   6        8.31       44.23     34.36 o 
 -13   1   6       10.48        5.53     20.79 o 
 -12   1   6       84.07       69.95     25.32 o 
 -11   1   6       22.95        8.38     24.37 o 
 -10   1   6      334.00      310.08     34.83 o 
  -9   1   6       10.84      -17.19     15.79 o 
  -8   1   6      629.82      524.90     41.10 o 
  -7   1   6        4.34       21.32     16.57 o 
  -6   1   6      202.89      231.58     30.86 o 
  -5   1   6       19.29        2.59     14.04 o 
  -4   1   6     1077.98     1155.01     40.71 o 
  -3   1   6      262.96      262.16     21.44 o 
  -2   1   6      893.12      886.83     31.04 o 
  -1   1   6      158.80      114.25     13.95 o 
   0   1   6       18.49       33.58      8.82 o 
   1   1   6       48.45       36.20      8.42 o 
   2   1   6       42.35       94.45     12.99 o 
   3   1   6       13.15       37.77     15.88 o 
   4   1   6      596.65      656.72     33.12 o 
   5   1   6      323.44      377.38     26.15 o 
   6   1   6        3.39       24.82     14.65 o 
   7   1   6       58.26       87.94     18.57 o 
   8   1   6        2.15        9.16     16.73 o 
   9   1   6        6.87        5.28     32.53 o 
  10   1   6        0.61       -4.39     32.16 o 
 -13   2   6       25.17       12.95     23.48 o 
 -12   2   6        2.74       27.53     22.34 o 
 -11   2   6       15.05       61.07     53.61 o 
 -10   2   6        0.78       -8.80     18.40 o 
  -9   2   6       14.96       39.82     20.55 o 
  -8   2   6       26.97       16.51     17.28 o 
  -7   2   6        8.51       -1.49     16.27 o 
  -6   2   6       35.83       30.44     17.10 o 
  -5   2   6       38.25       34.00     15.63 o 
  -4   2   6      172.07      164.55     18.72 o 
  -3   2   6       12.08       11.03     11.29 o 
  -2   2   6      269.03      291.74     23.52 o 
  -1   2   6      193.32      206.35     14.96 o 
   0   2   6      107.96      117.98     14.88 o 
   1   2   6       81.66      117.67     15.15 o 
   2   2   6      103.93      115.78     12.69 o 
   3   2   6        3.09        0.43      8.99 o 
   4   2   6       22.59       18.31     13.03 o 
   5   2   6       20.56       -8.66     15.67 o 
   6   2   6       26.98       26.26     14.32 o 
   7   2   6       44.80       35.54     20.40 o 
   8   2   6        4.30       -2.09     17.29 o 
   9   2   6        2.19       46.24     37.10 o 
  10   2   6       25.50       19.74     39.47 o 
 -13   3   6        2.04       12.69     22.05 o 
 -12   3   6       32.51       28.23     20.60 o 
 -11   3   6        1.38        0.15     20.73 o 
 -10   3   6        7.71       22.07     21.63 o 
  -9   3   6       67.27       57.75     25.64 o 
  -8   3   6       18.52      -12.17     16.96 o 
  -7   3   6      188.47      160.51     25.32 o 
  -6   3   6      429.86      507.79     49.75 o 
  -5   3   6       83.39       83.37     19.27 o 
  -4   3   6       18.59       25.65     15.55 o 
  -3   3   6      100.57      103.49     16.40 o 
  -2   3   6       53.36       34.53     11.54 o 
  -1   3   6      178.30      176.34     16.07 o 
   0   3   6     2416.18     2494.37     43.71 o 
   1   3   6      171.47      238.02     24.24 o 
   2   3   6      245.96      238.55     18.45 o 
   3   3   6      228.40      255.16     22.41 o 
   4   3   6       56.41       50.14     13.41 o 
   5   3   6      116.70      118.42     16.77 o 
   6   3   6      149.74      151.85     36.92 o 
   7   3   6       38.35       80.01     28.60 o 
   8   3   6       55.15       43.33     25.70 o 
   9   3   6       77.84      106.33     33.33 o 
 -13   4   6       37.53       48.78     24.46 o 
 -12   4   6        4.22        4.62     20.77 o 
 -11   4   6        7.85       -8.28     19.76 o 
 -10   4   6       54.29       78.51     25.13 o 
  -9   4   6      143.17      149.82     30.96 o 
  -8   4   6      306.47      369.67     45.58 o 
  -7   4   6      205.50      229.04     28.45 o 
  -6   4   6        1.46        0.20     15.37 o 
  -5   4   6      342.66      331.68     42.15 o 
  -4   4   6       43.27       43.22     13.76 o 
  -3   4   6        0.43       15.95     14.57 o 
  -2   4   6        1.83      -10.67      9.04 o 
  -1   4   6     1524.51     1509.29     43.32 o 
   0   4   6     1409.15     1341.99     34.70 o 
   1   4   6     1451.36     1415.47     42.26 o 
   2   4   6       39.32       48.62     12.31 o 
   3   4   6       15.24       22.09     13.65 o 
   4   4   6        7.06       10.24     12.19 o 
   5   4   6       23.44       35.44     25.90 o 
   6   4   6      218.44      122.90     31.05 o 
   7   4   6       44.15       84.77     30.08 o 
   8   4   6       22.33       73.15     30.53 o 
   9   4   6        7.32       46.49     31.07 o 
 -13   5   6        6.70       10.20     20.83 o 
 -12   5   6        0.25       -5.06     26.66 o 
 -11   5   6        0.01      -22.48     19.08 o 
 -10   5   6      120.29       93.09     25.89 o 
  -9   5   6      129.73      171.83     29.57 o 
  -8   5   6      150.59      106.93     33.39 o 
  -7   5   6      405.58      440.54     36.87 o 
  -6   5   6       39.76       55.44     18.01 o 
  -5   5   6        3.75       12.15     16.20 o 
  -4   5   6       20.14       34.93     15.26 o 
  -3   5   6       31.68       22.21     11.26 o 
  -2   5   6        0.00       12.31     12.71 o 
  -1   5   6      625.55      625.56     22.99 o 
   0   5   6       12.69        1.53      9.75 o 
   1   5   6      534.42      537.30     27.25 o 
   2   5   6      185.76      178.19     20.22 o 
   3   5   6        0.34       -9.75     14.67 o 
   4   5   6       18.78       19.24     28.33 o 
   5   5   6        8.76        3.69     40.39 o 
   6   5   6        7.32       11.90     27.78 o 
   7   5   6       21.82       58.89     30.46 o 
   8   5   6       20.79       55.06     32.53 o 
   9   5   6        0.89      -22.89     22.12 o 
 -13   6   6        6.59       19.21     24.49 o 
 -12   6   6       91.60      119.13     29.55 o 
 -11   6   6      104.67      132.85     29.00 o 
 -10   6   6       51.58       71.89     25.80 o 
  -9   6   6      292.22      310.24     35.47 o 
  -8   6   6      121.37      129.67     37.27 o 
  -7   6   6      131.82      181.86     26.60 o 
  -6   6   6        8.62       -5.93     14.70 o 
  -5   6   6      222.12      210.17     26.23 o 
  -4   6   6      134.35      201.13     24.18 o 
  -3   6   6      529.25      530.33     27.54 o 
  -2   6   6      197.46      225.31     25.85 o 
  -1   6   6        0.58       11.66      8.68 o 
   0   6   6       31.01       22.48     16.17 o 
   1   6   6        0.51      -18.51     12.34 o 
   2   6   6        0.00       -3.28     12.72 o 
   3   6   6      151.97      185.92     30.91 o 
   4   6   6       16.11      -11.72     22.69 o 
   5   6   6      245.21      349.95     46.46 o 
   6   6   6       35.81       23.12     33.63 o 
   7   6   6       22.18        0.54     24.91 o 
   8   6   6        5.58      -19.64     22.31 o 
   9   6   6       16.60       18.42     47.33 o 
 -12   7   6       84.14       56.31     25.74 o 
 -11   7   6       65.13       40.95     23.57 o 
 -10   7   6       24.34      -22.22     19.47 o 
  -9   7   6      164.13      186.25     31.28 o 
  -8   7   6      382.06      339.95     49.11 o 
  -7   7   6      210.52      217.04     29.62 o 
  -6   7   6      240.31      210.30     32.06 o 
  -5   7   6      738.97      768.44     45.85 o 
  -4   7   6       11.52       -3.26     15.50 o 
  -3   7   6      355.50      393.50     24.34 o 
  -2   7   6      547.57      560.48     29.94 o 
  -1   7   6       69.77       52.42     15.72 o 
   0   7   6     1194.58     1146.93     47.63 o 
   1   7   6       32.90       -0.77     17.67 o 
   2   7   6        0.01       17.79     13.15 o 
   3   7   6      182.33      175.35     19.81 o 
   4   7   6      213.00      203.65     39.74 o 
   5   7   6        0.38       10.61     25.21 o 
   6   7   6        9.01       11.46     24.91 o 
   7   7   6       46.73       90.02     35.45 o 
   8   7   6        0.93       11.63     25.24 o 
   9   7   6       19.20       12.88     29.97 o 
 -12   8   6       21.05       52.67     25.58 o 
 -11   8   6      113.56      109.04     37.16 o 
 -10   8   6        0.21       35.85     21.58 o 
  -9   8   6      173.51      140.45     28.03 o 
  -8   8   6      183.82      177.94     28.89 o 
  -7   8   6       25.11       14.76     19.21 o 
  -6   8   6       76.36       69.49     34.19 o 
  -5   8   6      118.66      122.51     27.50 o 
  -4   8   6      170.28      200.47     23.55 o 
  -3   8   6      314.68      327.54     30.23 o 
  -2   8   6      169.76      171.64     16.83 o 
  -1   8   6        5.28       31.90     11.66 o 
   0   8   6     1031.62      980.25     82.72 o 
   1   8   6      100.91      140.39     23.22 o 
   2   8   6       19.81       10.62     18.89 o 
   3   8   6      216.79      292.03     27.01 o 
   4   8   6        7.46       16.61     19.08 o 
   5   8   6       57.81       70.19     29.43 o 
   6   8   6      160.19      219.50     62.50 o 
   7   8   6        7.71      -34.62     23.12 o 
   8   8   6        6.06       25.41     28.50 o 
 -11   9   6        0.57       64.42     25.71 o 
 -10   9   6       51.27       51.23     32.88 o 
  -9   9   6        9.98      -10.03     19.14 o 
  -8   9   6       36.90       54.85     22.55 o 
  -7   9   6       17.89       -1.75     18.40 o 
  -6   9   6       60.10       75.71     21.98 o 
  -5   9   6        7.07        8.98     17.42 o 
  -4   9   6        1.60      -18.86     12.57 o 
  -3   9   6        0.65       -9.10     13.86 o 
  -2   9   6      143.04      142.98     33.56 o 
  -1   9   6       88.53       84.68     22.19 o 
   0   9   6      480.20      453.13     34.51 o 
   1   9   6       78.64       64.06     18.90 o 
   2   9   6       91.38       96.82     18.95 o 
   3   9   6        0.91        4.28     15.09 o 
   4   9   6      119.15       80.85     26.28 o 
   5   9   6       41.88       20.17     26.23 o 
   6   9   6       25.04       31.94     29.05 o 
   7   9   6       23.69       56.76     32.66 o 
   8   9   6        0.31      -15.47     28.45 o 
 -11  10   6       18.94       67.93     27.22 o 
 -10  10   6        0.24       -4.10     21.54 o 
  -9  10   6       15.82       22.45     21.07 o 
  -8  10   6        6.76        4.03     19.21 o 
  -7  10   6      180.77      226.35     30.61 o 
  -6  10   6       74.40       37.47     20.50 o 
  -5  10   6      224.22      213.82     28.26 o 
  -4  10   6      284.42      236.51     37.69 o 
  -3  10   6        2.69       14.89     17.95 o 
  -2  10   6       26.88       30.16     19.68 o 
  -1  10   6      468.78      594.11     62.78 o 
   0  10   6       33.46       64.24     27.49 o 
   1  10   6      356.62      374.90     31.58 o 
   2  10   6       38.20       37.38     16.59 o 
   3  10   6        0.66       12.90     14.51 o 
   4  10   6       32.35       70.41     29.52 o 
   5  10   6       39.65       52.04     30.90 o 
   6  10   6        0.08        0.01     29.97 o 
   7  10   6       26.79       23.26     32.48 o 
 -10  11   6        1.17       -5.78     21.27 o 
  -9  11   6      269.86      285.32     37.59 o 
  -8  11   6       22.59       31.30     27.49 o 
  -7  11   6        0.29      -17.19     18.84 o 
  -6  11   6      126.28      146.69     27.14 o 
  -5  11   6       57.56       41.52     20.02 o 
  -4  11   6        0.05      -19.29     18.34 o 
  -3  11   6       16.25       -6.04     17.41 o 
  -2  11   6       89.11       63.17     26.27 o 
  -1  11   6        1.02       -8.21     19.84 o 
   0  11   6      577.56      598.14     55.66 o 
   1  11   6       35.10       36.57     18.25 o 
   2  11   6        0.03       13.71     16.18 o 
   3  11   6      130.81      113.12     20.52 o 
   4  11   6        0.26       -1.16     22.84 o 
   5  11   6       16.95       53.60     30.70 o 
   6  11   6       24.16       49.30     33.54 o 
   7  11   6        2.59       14.04     30.41 o 
 -10  12   6        2.47       10.10     26.94 o 
  -9  12   6       70.75       59.05     35.13 o 
  -8  12   6       36.20       18.71     23.17 o 
  -7  12   6      117.46      114.10     27.56 o 
  -6  12   6      127.68      154.47     29.72 o 
  -5  12   6       40.85       -3.44     23.40 o 
  -4  12   6       25.70       18.65     20.26 o 
  -3  12   6        7.78        3.53     21.03 o 
  -2  12   6       46.95       92.26     41.68 o 
  -1  12   6       10.93       60.26     22.79 o 
   0  12   6       28.63       15.38     17.95 o 
   1  12   6       12.11      -17.94     20.05 o 
   2  12   6       39.95       49.37     18.95 o 
   3  12   6        0.85        6.72     20.53 o 
   4  12   6        4.38      -13.24     20.95 o 
   5  12   6        4.46       16.60     29.24 o 
   6  12   6        4.23       -5.19     48.98 o 
  -9  13   6        0.41        2.81     21.31 o 
  -8  13   6       10.97       43.10     25.49 o 
  -7  13   6        0.69       25.73     26.67 o 
  -6  13   6       74.96       83.43     35.86 o 
  -5  13   6       67.18       62.23     25.29 o 
  -4  13   6      135.78      111.70     27.83 o 
  -3  13   6        0.11       43.05     22.36 o 
  -2  13   6       18.86       12.54     20.08 o 
  -1  13   6       27.30      -12.22     18.91 o 
   0  13   6        0.13       -4.57     18.04 o 
   1  13   6        0.04       25.61     18.57 o 
   2  13   6       80.54       59.35     25.80 o 
   3  13   6       19.51        8.13     27.38 o 
   4  13   6       86.79      156.94     35.93 o 
   5  13   6        0.03       -1.32     32.12 o 
  -8  14   6        1.31       -4.53     28.65 o 
  -7  14   6       90.63       93.17     33.71 o 
  -6  14   6       76.08       88.68     39.40 o 
  -5  14   6       19.31      -23.16     22.69 o 
  -4  14   6      102.96       55.84     41.78 o 
  -3  14   6      102.89       85.53     37.93 o 
  -2  14   6       21.58       41.86     22.05 o 
  -1  14   6        2.53      -12.05     18.94 o 
   0  14   6        7.44        8.60     20.25 o 
   1  14   6        0.14        5.55     28.33 o 
   2  14   6       47.63       68.84     47.06 o 
   3  14   6      121.73      125.57     49.11 o 
   4  14   6        2.66       30.00     33.25 o 
   5  14   6      102.11        4.02     53.36 o 
  -7  15   6        8.70       50.10     31.69 o 
  -6  15   6       25.90       17.04     29.85 o 
  -5  15   6       18.66       -2.71     28.34 o 
  -4  15   6      104.40       93.36     43.36 o 
  -3  15   6       21.41       -0.39     22.67 o 
  -2  15   6      285.37      325.95     38.83 o 
  -1  15   6        8.15      -19.87     19.75 o 
   0  15   6       28.72       33.55     21.11 o 
   1  15   6        1.75      -23.56     19.77 o 
   2  15   6       50.54       66.01     24.64 o 
   3  15   6        0.18       27.42     31.96 o 
  -5  16   6       11.44       27.41     49.36 o 
  -4  16   6       34.21        5.48     23.49 o 
  -3  16   6        1.42      -18.52     25.16 o 
  -2  16   6        3.29       19.66     23.56 o 
  -1  16   6       11.46      -18.55     19.80 o 
   0  16   6        1.36      -14.75     29.51 o 
   1  16   6       21.18       42.81     27.65 o 
   2  16   6        0.01       -5.75     24.10 o 
  -2  17   6        7.86      -34.98     28.02 o 
  -1  17   6        0.07      -13.02     24.11 o 
 -12   1   7       45.46       80.01     27.04 o 
 -11   1   7       34.33       32.86     23.37 o 
 -10   1   7       39.04       32.42     21.55 o 
  -9   1   7       35.83       99.98     24.07 o 
  -8   1   7        3.97       15.91     21.52 o 
  -7   1   7        5.11       22.26     18.68 o 
  -6   1   7       29.99       15.65     17.49 o 
  -5   1   7       76.63       73.45     19.66 o 
  -4   1   7       11.28        7.06     15.31 o 
  -3   1   7       39.41       49.97     17.57 o 
  -2   1   7      267.64      291.98     22.88 o 
  -1   1   7      247.87      248.30     20.78 o 
   0   1   7     1329.86     1225.32     39.32 o 
   1   1   7        6.48       11.99     18.39 o 
   2   1   7       22.56       -7.84     13.34 o 
   3   1   7      231.85      265.50     24.99 o 
   4   1   7       65.54       21.82     18.52 o 
   5   1   7       26.27       27.46     19.81 o 
   6   1   7       49.08       50.01     20.68 o 
   7   1   7        0.39      -14.42     21.65 o 
   8   1   7       54.19       23.76     35.82 o 
 -12   2   7       11.58       17.66     24.73 o 
 -11   2   7       57.31       61.57     25.67 o 
 -10   2   7        3.91       18.62     21.97 o 
  -9   2   7      316.60      314.66     38.30 o 
  -8   2   7       13.98       58.24     23.18 o 
  -7   2   7       87.36      127.23     24.75 o 
  -6   2   7      494.28      480.26     44.16 o 
  -5   2   7       69.66       85.63     20.91 o 
  -4   2   7       13.19       40.39     16.18 o 
  -3   2   7       11.76        8.60     15.49 o 
  -2   2   7       21.33        6.17     19.40 o 
  -1   2   7        0.26      -19.93     13.29 o 
   0   2   7     1522.09     1657.62     45.30 o 
   1   2   7      393.15      416.06     66.54 o 
   2   2   7        6.96      -18.97     28.78 o 
   3   2   7       31.19       37.72     15.25 o 
   4   2   7      117.59      105.40     23.83 o 
   5   2   7       30.58       11.81     17.98 o 
   6   2   7      102.50      141.47     25.27 o 
   7   2   7       10.12        2.92     38.01 o 
   8   2   7        2.10       -7.68     38.01 o 
 -12   3   7       73.62       82.28     28.37 o 
 -11   3   7      118.74      128.99     33.71 o 
 -10   3   7        3.56      -11.44     20.24 o 
  -9   3   7       75.01       73.97     25.37 o 
  -8   3   7        0.00      -11.18     18.62 o 
  -7   3   7        0.12        5.55     24.85 o 
  -6   3   7       36.42       46.62     20.28 o 
  -5   3   7       63.69       71.87     19.04 o 
  -4   3   7        4.50       18.83     16.26 o 
  -3   3   7      166.57      209.18     20.81 o 
  -2   3   7       62.08       93.06     24.25 o 
  -1   3   7       95.51       97.21     16.76 o 
   0   3   7      486.12      431.04     39.03 o 
   1   3   7       62.27       71.16     21.90 o 
   2   3   7       93.02      162.84     25.33 o 
   3   3   7        1.78        9.23     18.13 o 
   4   3   7       27.05       13.76     18.60 o 
   5   3   7       11.53       -2.09     17.39 o 
   6   3   7       81.03       28.73     27.32 o 
   7   3   7       17.42        8.76     74.93 o 
   8   3   7        0.61      -13.52     42.03 o 
 -12   4   7       48.46       92.75     29.17 o 
 -11   4   7       43.64       59.64     25.82 o 
 -10   4   7      105.56       98.49     27.85 o 
  -9   4   7       20.81       13.26     20.29 o 
  -8   4   7       35.69       65.81     21.85 o 
  -7   4   7      107.75       82.88     23.79 o 
  -6   4   7       33.78       19.01     17.87 o 
  -5   4   7       97.49      127.81     22.91 o 
  -4   4   7      244.57      234.38     29.33 o 
  -3   4   7       27.95       29.09     14.56 o 
  -2   4   7        1.86        6.16     11.15 o 
  -1   4   7      290.46      272.31     22.82 o 
   0   4   7       31.47       33.61     13.89 o 
   1   4   7      225.73      180.46     22.80 o 
   2   4   7      176.81      202.96     27.55 o 
   3   4   7        6.34      -23.90     15.94 o 
   4   4   7       28.14       38.88     24.95 o 
   5   4   7        2.03      -35.30     23.54 o 
   6   4   7        3.43       22.09     36.00 o 
   7   4   7        0.16       -4.00     25.08 o 
   8   4   7        0.35       -9.14     40.94 o 
 -12   5   7        0.68       19.70     24.91 o 
 -11   5   7       26.47       28.01     23.16 o 
 -10   5   7      119.64      178.54     31.20 o 
  -9   5   7       40.65       62.65     34.92 o 
  -8   5   7       51.53       65.54     25.98 o 
  -7   5   7      594.71      607.46     44.69 o 
  -6   5   7       34.07       21.03     18.12 o 
  -5   5   7      342.14      300.03     31.19 o 
  -4   5   7       72.66       68.48     19.19 o 
  -3   5   7       50.10       80.97     16.30 o 
  -2   5   7       36.40       47.00     14.71 o 
  -1   5   7      118.33      128.01     18.27 o 
   0   5   7      236.67      256.56     26.78 o 
   1   5   7      117.73      106.64     28.83 o 
   2   5   7       23.11       35.93     18.59 o 
   3   5   7       18.67        8.08     15.94 o 
   4   5   7       10.91       -8.34     23.23 o 
   5   5   7       20.01        7.40     33.63 o 
   6   5   7       44.92       72.49     30.47 o 
   7   5   7        0.45       -3.46     26.55 o 
   8   5   7       22.84       -1.20     30.56 o 
 -11   6   7        3.63       -9.62     20.96 o 
 -10   6   7       73.06       89.53     26.79 o 
  -9   6   7       15.04       31.56     19.88 o 
  -8   6   7       17.27      -13.21     23.00 o 
  -7   6   7       34.50       34.98     20.94 o 
  -6   6   7       85.49       91.07     22.51 o 
  -5   6   7       10.03       29.83     18.66 o 
  -4   6   7       63.09       75.15     17.22 o 
  -3   6   7        6.23       28.75     16.41 o 
  -2   6   7      300.51      287.40     29.46 o 
  -1   6   7        9.09       24.52     17.21 o 
   0   6   7      186.39      180.94     24.26 o 
   1   6   7        0.02        4.94     17.09 o 
   2   6   7        2.51        9.03     17.83 o 
   3   6   7      131.12      128.33     22.21 o 
   4   6   7       21.45       67.99     30.76 o 
   5   6   7       27.42       53.17     29.66 o 
   6   6   7        3.47      -24.36     23.99 o 
   7   6   7       26.25       11.15     27.82 o 
 -11   7   7        0.18       23.76     22.51 o 
 -10   7   7        0.10      -12.61     25.11 o 
  -9   7   7        3.55        0.39     19.91 o 
  -8   7   7        0.21       -0.83     19.43 o 
  -7   7   7       43.91       55.75     26.96 o 
  -6   7   7       21.41       34.07     19.49 o 
  -5   7   7        0.10       -2.76     29.17 o 
  -4   7   7       22.37       39.23     22.67 o 
  -3   7   7       46.08       23.44     19.13 o 
  -2   7   7       17.88       17.54     19.15 o 
  -1   7   7        0.03      -13.96     21.91 o 
   0   7   7        0.00        5.22     16.29 o 
   1   7   7       10.18       29.89     15.83 o 
   2   7   7       77.15       66.10     20.68 o 
   3   7   7        0.79       16.94     15.45 o 
   4   7   7       32.85       11.32     26.37 o 
   5   7   7        0.00      -22.53     23.04 o 
   6   7   7       12.94       30.56     27.38 o 
   7   7   7        0.18       20.55     30.86 o 
 -11   8   7       19.44      -10.65     22.49 o 
 -10   8   7       16.77       30.84     22.81 o 
  -9   8   7        0.33       -1.16     20.76 o 
  -8   8   7       34.91       48.30     23.21 o 
  -7   8   7       68.37       62.40     31.52 o 
  -6   8   7      258.60      231.01     29.69 o 
  -5   8   7      127.52       99.00     28.81 o 
  -4   8   7       41.01       55.62     25.10 o 
  -3   8   7       43.28       37.25     18.73 o 
  -2   8   7       67.79       55.16     21.03 o 
  -1   8   7       53.65       21.73     17.05 o 
   0   8   7       62.83       47.24     18.43 o 
   1   8   7        5.44       -5.71     15.22 o 
   2   8   7        5.53       27.66     17.23 o 
   3   8   7       44.15       74.12     16.84 o 
   4   8   7        7.03       -2.56     40.94 o 
   5   8   7        2.22       36.92     29.88 o 
   6   8   7       14.12      -36.28     25.35 o 
   7   8   7       24.07       62.29     48.98 o 
 -10   9   7       41.59      100.59     27.96 o 
  -9   9   7        0.63       17.01     23.37 o 
  -8   9   7       32.03        4.26     21.22 o 
  -7   9   7       55.10       60.18     23.45 o 
  -6   9   7       13.70       24.96     25.78 o 
  -5   9   7       29.32        6.88     32.75 o 
  -4   9   7        0.06      -13.87     20.12 o 
  -3   9   7       48.95       23.57     20.39 o 
  -2   9   7       57.41      112.20     23.23 o 
  -1   9   7       67.92       80.62     22.23 o 
   0   9   7        6.14      -12.83     22.88 o 
   1   9   7       39.90       68.53     25.90 o 
   2   9   7       64.07       51.33     32.70 o 
   3   9   7       18.94        6.57     17.32 o 
   4   9   7        2.17        4.92     26.83 o 
   5   9   7        7.65        0.63     27.91 o 
   6   9   7       69.53       49.71     36.47 o 
 -10  10   7       50.00       26.16     25.72 o 
  -9  10   7       28.77       45.91     25.46 o 
  -8  10   7      123.55       90.70     27.93 o 
  -7  10   7       73.57      111.92     32.76 o 
  -6  10   7       87.32       74.03     29.89 o 
  -5  10   7        0.06        5.77     24.61 o 
  -4  10   7       45.89       31.30     21.28 o 
  -3  10   7        0.00       34.59     21.05 o 
  -2  10   7        0.05        6.50     23.45 o 
  -1  10   7        3.19      -11.89     17.44 o 
   0  10   7       21.16        0.57     18.03 o 
   1  10   7        7.55      -12.15     16.21 o 
   2  10   7       34.64       18.10     19.14 o 
   3  10   7        0.59        4.14     30.39 o 
   4  10   7       22.82       55.07     33.11 o 
   5  10   7       13.98       28.20     33.98 o 
  -9  11   7       14.87       47.80     32.80 o 
  -8  11   7       63.73       83.98     35.51 o 
  -7  11   7       90.45      108.62     33.68 o 
  -6  11   7       29.97       42.52     28.58 o 
  -5  11   7       24.82       93.79     29.80 o 
  -4  11   7       16.34       27.98     22.42 o 
  -3  11   7       92.02       85.16     26.32 o 
  -2  11   7        0.00      -10.78     28.01 o 
  -1  11   7        0.88       30.31     20.61 o 
   0  11   7        5.92        6.32     19.40 o 
   1  11   7        0.91        3.46     17.81 o 
   2  11   7        7.77       34.78     17.86 o 
   3  11   7       10.79      -14.53     30.22 o 
   4  11   7        1.87      -27.55     26.75 o 
   5  11   7       15.29       -2.05     32.72 o 
  -8  12   7        4.16        2.05     27.34 o 
  -7  12   7       91.61       93.30     36.06 o 
  -6  12   7       55.15       37.93     28.26 o 
  -5  12   7       73.08      122.93     67.77 o 
  -4  12   7        2.78      -25.57     20.85 o 
  -3  12   7        9.43        3.38     20.76 o 
  -2  12   7       14.95       15.66     22.00 o 
  -1  12   7        1.56      -20.53     20.79 o 
   0  12   7      212.03      188.11     29.57 o 
   1  12   7       12.42       38.95     20.10 o 
   2  12   7        2.81       -3.35     16.98 o 
   3  12   7       15.59       31.21     32.24 o 
   4  12   7       21.38       25.20     33.44 o 
  -7  13   7       74.13       99.10     35.89 o 
  -6  13   7       13.36       -9.11     27.03 o 
  -5  13   7       69.69       77.65     31.40 o 
  -4  13   7       16.14       -1.80     23.63 o 
  -3  13   7        9.03       40.54     23.93 o 
  -2  13   7        5.68      -10.28     20.08 o 
  -1  13   7       19.88       39.83     22.59 o 
   0  13   7        6.19       16.05     33.34 o 
   1  13   7        8.01       61.42     22.17 o 
   2  13   7       32.71       33.69     32.46 o 
   3  13   7       22.09        7.93     33.24 o 
  -6  14   7       32.31       71.59     33.83 o 
  -5  14   7        6.60       27.59     30.77 o 
  -4  14   7       31.71       18.17     27.59 o 
  -3  14   7       67.66       24.35     25.77 o 
  -2  14   7        0.10       11.93     21.11 o 
  -1  14   7       26.05       15.47     22.20 o 
   0  14   7        0.73      -13.17     27.43 o 
   1  14   7       27.50       26.08     30.23 o 
   2  14   7        2.62        8.73     24.88 o 
  -4  15   7        0.41        8.76     29.75 o 
  -3  15   7        0.02       -8.88     26.35 o 
  -2  15   7       25.73       14.68     27.86 o 
  -1  15   7       30.96       41.46     30.84 o 
 -11   0   8        1.67        6.81     30.51 o 
 -10   0   8      364.31      515.52    166.30 o 
  -9   0   8       32.46       30.70     74.20 o 
  -8   0   8       89.45       58.40     32.37 o 
  -7   0   8       66.77       64.09     54.82 o 
  -6   0   8       63.76       22.27     57.93 o 
  -5   0   8       15.60       16.56     28.51 o 
  -4   0   8      127.52      128.95     32.11 o 
  -3   0   8        0.44      -22.66     35.09 o 
  -2   0   8       85.79       90.28     47.15 o 
  -1   0   8       17.63       70.91     44.59 o 
   0   0   8      116.37       99.42     47.51 o 
   1   0   8      103.83      -14.25     36.55 o 
   2   0   8      243.93      197.85     35.15 o 
   3   0   8       91.66      154.24     47.88 o 
   4   0   8       14.49      -55.37     36.92 o 
   5   0   8        0.08      -38.01     39.47 o 
   6   0   8        9.08      -30.70     38.74 o 
 -11   1   8       61.55       76.69     27.71 o 
 -10   1   8       63.21       28.58     30.56 o 
  -9   1   8       19.67       27.37     21.68 o 
  -8   1   8        0.25       29.08     20.17 o 
  -7   1   8      159.57      200.20     29.20 o 
  -6   1   8        0.91      -16.97     16.78 o 
  -5   1   8        0.81       29.19     19.53 o 
  -4   1   8       95.87       90.16     22.54 o 
  -3   1   8       18.01       26.21     21.67 o 
  -2   1   8       16.79        7.85     25.78 o 
  -1   1   8        1.67       15.78     25.44 o 
   0   1   8       11.01        6.94     26.64 o 
   1   1   8       27.67        9.30     20.88 o 
   2   1   8      286.40      326.77     38.17 o 
   3   1   8       33.92       32.54     21.64 o 
   4   1   8       14.77       -0.61     27.82 o 
   5   1   8       30.67       -9.75     27.74 o 
   6   1   8        0.46       -6.58     43.13 o 
 -11   2   8        2.13       11.33     23.78 o 
 -10   2   8       12.11        4.76     22.83 o 
  -9   2   8        1.69      -14.55     18.10 o 
  -8   2   8       24.07       22.78     22.68 o 
  -7   2   8        6.09        9.88     19.46 o 
  -6   2   8        9.70       37.92     26.91 o 
  -5   2   8        5.30       23.09     19.20 o 
  -4   2   8       38.21       27.19     21.98 o 
  -3   2   8        0.48       15.58     20.45 o 
  -2   2   8        6.87        3.66     26.08 o 
  -1   2   8        6.67        6.55     26.01 o 
   0   2   8       22.54       27.95     23.19 o 
   1   2   8       62.21       54.24     33.29 o 
   2   2   8       35.03       55.01     23.95 o 
   3   2   8        0.15       13.35     25.11 o 
   4   2   8        1.70      -25.95     19.23 o 
   5   2   8       22.91       20.47     37.10 o 
   6   2   8        9.93       17.54     45.32 o 
 -11   3   8       34.30       71.78     27.98 o 
 -10   3   8        5.58       12.21     22.21 o 
  -9   3   8       92.72      152.27     29.18 o 
  -8   3   8       60.38       31.25     22.55 o 
  -7   3   8        0.80        6.21     18.68 o 
  -6   3   8      171.30      190.71     29.01 o 
  -5   3   8      104.44       91.89     28.41 o 
  -4   3   8       11.41        9.61     21.76 o 
  -3   3   8       97.80      114.32     27.89 o 
  -2   3   8       26.71       66.15     24.40 o 
  -1   3   8        3.59      -14.23     25.70 o 
   0   3   8      135.25      129.26     27.66 o 
   1   3   8        5.48       15.42     20.40 o 
   2   3   8       87.95       77.66     23.30 o 
   3   3   8       17.07      -13.15     19.97 o 
   4   3   8        2.07        8.40     20.48 o 
   5   3   8       34.54        3.65     47.88 o 
   6   3   8       57.86       31.43     50.80 o 
 -11   4   8       56.86       74.72     29.48 o 
 -10   4   8      138.33      184.57     39.51 o 
  -9   4   8        3.25       -1.38     25.69 o 
  -8   4   8       81.70       93.05     26.01 o 
  -7   4   8       19.74       15.51     20.44 o 
  -6   4   8        0.06       34.65     21.88 o 
  -5   4   8        0.01       -8.23     20.75 o 
  -4   4   8        1.04       44.93     26.18 o 
  -3   4   8       26.63       47.91     26.88 o 
  -2   4   8      237.30      260.32     33.45 o 
  -1   4   8        3.85       39.05     27.32 o 
   0   4   8      167.10      152.01     37.46 o 
   1   4   8        0.19       28.19     21.55 o 
   2   4   8       11.28       19.71     20.86 o 
   3   4   8       20.52        6.40     20.21 o 
   4   4   8        2.29      -31.36     41.30 o 
   5   4   8        1.50      -11.68     25.94 o 
   6   4   8        4.34      -54.82     39.47 o 
 -10   5   8       13.08       77.87     25.44 o 
  -9   5   8        6.34      -17.71     19.22 o 
  -8   5   8        2.02       42.84     23.18 o 
  -7   5   8       35.24       12.70     19.91 o 
  -6   5   8        8.01       43.85     34.03 o 
  -5   5   8        5.21       41.58     24.95 o 
  -4   5   8        4.45       18.76     24.06 o 
  -3   5   8        1.37       62.27     25.14 o 
  -2   5   8        6.16       59.51     24.09 o 
  -1   5   8      197.15      172.76     34.78 o 
   0   5   8      221.28      251.39     33.83 o 
   1   5   8      264.43      228.84     32.66 o 
   2   5   8        3.31      -14.58     34.11 o 
   3   5   8        5.69       20.65     21.58 o 
   4   5   8        0.09       -7.18     25.81 o 
   5   5   8        5.61       -6.18     27.64 o 
 -10   6   8       45.85       63.48     28.86 o 
  -9   6   8       52.56       56.59     27.06 o 
  -8   6   8       70.77       65.89     25.47 o 
  -7   6   8       38.69      106.99     31.22 o 
  -6   6   8       65.54       51.36     26.94 o 
  -5   6   8       40.53       66.30     27.42 o 
  -4   6   8       60.84       85.96     24.97 o 
  -3   6   8       75.37       44.99     25.74 o 
  -2   6   8       15.09       18.43     19.53 o 
  -1   6   8        3.55      -14.85     34.49 o 
   0   6   8       27.72       32.00     31.83 o 
   1   6   8      258.99      259.21     33.18 o 
   2   6   8       61.99       71.28     24.44 o 
   3   6   8      108.77       76.73     35.57 o 
   4   6   8       18.93       19.88     28.44 o 
   5   6   8       26.43       20.27     29.94 o 
 -10   7   8       19.22       33.00     26.54 o 
  -9   7   8      141.03      128.87     55.56 o 
  -8   7   8       30.85       53.53     30.01 o 
  -7   7   8        0.16        8.69     35.04 o 
  -6   7   8       87.00       96.22     30.70 o 
  -5   7   8       65.46      108.36     39.93 o 
  -4   7   8        8.66        7.47     23.36 o 
  -3   7   8       11.09       12.33     22.93 o 
  -2   7   8        7.18       21.57     20.02 o 
  -1   7   8       37.11       32.98     20.04 o 
   0   7   8      148.21      140.45     28.56 o 
   1   7   8       57.69       94.50     25.18 o 
   2   7   8       36.10       34.13     21.96 o 
   3   7   8       13.77       -1.59     30.44 o 
   4   7   8       79.19       66.43     33.51 o 
   5   7   8        1.81       -0.53     31.62 o 
  -9   8   8        3.26       -6.39     30.20 o 
  -8   8   8       26.40       53.66     29.76 o 
  -7   8   8        6.79       32.07     27.50 o 
  -6   8   8      202.81      258.06     39.75 o 
  -5   8   8       66.17       95.76     29.99 o 
  -4   8   8       79.38       84.12     29.73 o 
  -3   8   8       88.63       73.32     45.87 o 
  -2   8   8        0.41        2.58     19.13 o 
  -1   8   8        0.08       28.01     20.20 o 
   0   8   8       13.54       18.16     31.13 o 
   1   8   8       26.87       27.88     31.98 o 
   2   8   8       30.24       70.83     23.08 o 
   3   8   8       33.18       18.12     35.65 o 
   4   8   8        0.36      -40.94     31.25 o 
  -8   9   8       10.34       -9.94     25.97 o 
  -7   9   8        1.88      -11.85     26.49 o 
  -6   9   8        3.17       14.21     26.56 o 
  -5   9   8       33.87       31.52     27.03 o 
  -4   9   8       43.51        1.16     36.34 o 
  -3   9   8        3.00       11.76     22.76 o 
  -2   9   8        5.59       16.22     23.42 o 
  -1   9   8       30.23       30.12     19.93 o 
   0   9   8       23.49       18.21     21.47 o 
   1   9   8       16.28       37.97     21.03 o 
   2   9   8       20.22       -5.83     28.92 o 
   3   9   8       12.09      -18.28     29.76 o 
   4   9   8        3.18       50.49     34.27 o 
  -8  10   8       16.78       66.29     32.60 o 
  -7  10   8      167.11      201.04     39.19 o 
  -6  10   8        5.58        8.14     26.06 o 
  -5  10   8        1.07       26.13     26.57 o 
  -4  10   8        5.38       -0.86     29.17 o 
  -3  10   8        0.00        6.64     21.55 o 
  -2  10   8       29.79       51.28     22.22 o 
  -1  10   8       70.35       63.54     23.22 o 
   0  10   8       71.76       61.27     24.81 o 
   1  10   8        0.09       46.56     23.97 o 
   2  10   8        6.99       32.35     47.70 o 
   3  10   8       13.49        6.11     32.12 o 
  -7  11   8        1.51      -13.96     27.11 o 
  -6  11   8        7.05        7.04     27.08 o 
  -5  11   8       19.66       14.67     26.34 o 
  -4  11   8        3.09       10.33     26.04 o 
  -3  11   8       18.19       86.24     26.60 o 
  -2  11   8        4.87       -0.80     20.60 o 
  -1  11   8        3.94       24.50     20.85 o 
   0  11   8      134.46      134.05     29.55 o 
   1  11   8        0.16      -33.11     35.11 o 
   2  11   8        0.68      -13.98     39.47 o 
  -5  12   8       24.57       58.47     31.19 o 
  -4  12   8        3.61      -12.95     24.21 o 
  -3  12   8       15.81       15.06     24.19 o 
  -2  12   8        0.94       18.05     20.71 o 
  -1  12   8        8.92      -13.65     33.73 o 
   0  12   8        1.90      -24.16     34.38 o 
  -9   1   9        0.01       22.64     24.44 o 
  -8   1   9       19.17       -6.93     25.28 o 
  -7   1   9        2.22       59.14     26.64 o 
  -6   1   9       55.75       94.27     39.90 o 
  -5   1   9       47.79       11.21     32.48 o 
  -4   1   9        0.94       -9.62     30.82 o 
  -3   1   9        8.35       29.45     31.27 o 
  -2   1   9       10.63        7.70     31.48 o 
  -1   1   9       43.70       78.08     42.03 o 
   0   1   9        0.62      -28.58     29.15 o 
   1   1   9        9.74        0.08     30.23 o 
   2   1   9       13.39       -7.31     31.01 o 
   3   1   9       19.53      -42.48     30.37 o 
  -9   2   9      123.60      166.27     34.07 o 
  -8   2   9       26.13       66.26     32.93 o 
  -7   2   9       12.26       21.78     28.74 o 
  -6   2   9        5.25      -38.49     31.34 o 
  -5   2   9       13.95       62.01     36.91 o 
  -4   2   9       61.51       61.69     49.16 o 
  -3   2   9       96.12      129.41     40.16 o 
  -2   2   9        4.91       11.39     30.33 o 
  -1   2   9       74.84       77.85     36.81 o 
   0   2   9       52.08       12.27     29.74 o 
   1   2   9        0.01       13.18     32.06 o 
   2   2   9       73.21      104.72     37.74 o 
   3   2   9        2.49       35.95     32.00 o 
  -9   3   9        3.06       47.06     30.69 o 
  -8   3   9        5.87        0.57     39.06 o 
  -7   3   9       22.91       54.16     29.61 o 
  -6   3   9       61.57       55.17     29.41 o 
  -5   3   9       12.53      -11.92     33.08 o 
  -4   3   9        0.61       13.55     38.74 o 
  -3   3   9       17.79       42.56     33.10 o 
  -2   3   9        1.82       32.92     30.12 o 
  -1   3   9       13.53       44.96     57.38 o 
   0   3   9        3.96       30.61     30.55 o 
   1   3   9        2.27       25.10     25.06 o 
   2   3   9       22.67       51.03     27.25 o 
   3   3   9        0.87       -9.32     54.09 o 
  -8   4   9        3.01       35.42     29.69 o 
  -7   4   9       82.99       98.79     32.91 o 
  -6   4   9        4.45      -21.85     23.66 o 
  -5   4   9       86.14       68.38     38.75 o 
  -4   4   9       41.95       48.52     33.87 o 
  -3   4   9       23.34       44.51     33.99 o 
  -2   4   9        7.82        8.47     27.84 o 
  -1   4   9       14.81       57.51     33.81 o 
   0   4   9       13.01       26.09     25.22 o 
   1   4   9        2.32       11.97     24.50 o 
   2   4   9       35.42        7.30     33.68 o 
   3   4   9       16.97       -5.85     53.36 o 
  -8   5   9       74.30       53.62     32.24 o 
  -7   5   9       55.45       65.60     31.32 o 
  -6   5   9        0.01       -9.19     24.65 o 
  -5   5   9       16.28       32.73     26.38 o 
  -4   5   9        6.85       39.65     34.94 o 
  -3   5   9        5.52       26.50     31.26 o 
  -2   5   9       63.29       44.67     33.91 o 
  -1   5   9       17.20       47.81     34.17 o 
   0   5   9       27.55       -9.06     38.70 o 
   1   5   9        6.23       -4.36     20.89 o 
   2   5   9      147.63      105.24     29.22 o 
   3   5   9        1.21      -17.31     66.70 o 
  -7   6   9        8.94       56.10     31.76 o 
  -6   6   9       12.44       39.74     28.59 o 
  -5   6   9        7.15       11.77     27.68 o 
  -4   6   9       12.80       56.43     37.25 o 
  -3   6   9       26.95       74.33     34.53 o 
  -2   6   9        0.01        3.43     29.59 o 
  -1   6   9        8.13       28.67     23.78 o 
   0   6   9       26.91       41.80     26.24 o 
   1   6   9        3.91       29.23     24.46 o 
   2   6   9       51.08      104.38     57.02 o 
  -7   7   9        0.39      -17.27     25.76 o 
  -6   7   9       10.18       15.94     25.68 o 
  -5   7   9       99.66      110.08     30.96 o 
  -4   7   9       54.78      100.98     38.27 o 
  -3   7   9        9.20       69.45     51.35 o 
  -2   7   9       17.65       35.10     32.15 o 
  -1   7   9        0.32      -16.85     21.98 o 
   0   7   9        0.54       35.69     23.88 o 
   1   7   9        0.01       24.60     24.71 o 
  -6   8   9       20.97       27.78     30.84 o 
  -5   8   9       47.22       23.83     29.39 o 
  -4   8   9        3.49       17.22     36.25 o 
  -3   8   9        4.65      -14.72     50.99 o 
  -2   8   9        5.86       55.59     29.03 o 
  -1   8   9        3.56       32.98     26.67 o 
   0   8   9       30.60        9.47     25.55 o 
  -5   9   9        6.21       22.81     30.98 o 
  -4   9   9       21.72       57.61     35.70 o 
  -3   9   9        0.23       20.47     33.24 o 
  -2   9   9       65.92       68.06     30.93 o 
  -1   9   9        1.22      -11.09     40.26 o 
  -5   0  10        7.08       21.20     55.19 o 
  -4   0  10       38.05       74.20     57.02 o 
  -3   0  10        0.03      -11.33     45.32 o 
  -2   0  10       64.50      203.58     69.08 o 
  -1   0  10       14.88       99.05     57.75 o 
  -4   1  10        0.77       37.46     37.09 o 
  -3   1  10        4.72       70.90     38.64 o 
  -2   1  10        3.50       17.16     34.59 o 
  -4   2  10        2.72      -32.17     67.43 o 
  -3   2  10       29.40      151.84     41.43 o 
  -2   2  10        1.35        5.01     45.87 o 
                                                 
